# Supplementary material for: 1,4-Bis{4-[bis­(prop-2-yn-1-yl)amino]­phen­oxy}benzene
Source: Acta Crystallogr Sect E Struct Rep Online. 2011 Feb 5;67(Pt 3):o567. doi: 10.1107/S1600536811003862 (PMC3051971; doi:10.1107/S1600536811003862)
Supplement: Supplementary file 1 [file e-67-0o567-sup1.cif]

##############################################################################
###                                                                        ###
###        Electronic paper (Acta Crystallographica Section E)             ###
###                                                                        ###
##############################################################################
#                                                                            #
# This CIF contains the data in a paper accepted for publication in Acta     #
# Crystallographica Section E. It conforms to the requirements of Notes      #
# for Authors for Section E, and has been peer reviewed under the auspices   #
# of the IUCr Commission on Journals.                                        #
#                                                                            #
# Full details of the Crystallographic Information File format               #
# are given in the paper "The Crystallographic Information File (CIF):       #
# a New Standard Archive File for Crystallography" by S. R. Hall, F. H.      #
# Allen and I. D. Brown [Acta Cryst. (1991), A47, 655-685].                  #
#                                                                            #
# The current version of the core CIF dictionary is obtainable from          #
# ftp://ftp.iucr.org/pub/cif_core.dic. The current version number is 2.4.    #
#                                                                            #
# Software is freely available for graphical display of the structure(s) in  #
# this CIF.  For information consult the CIF home page http://www.iucr.org/  #
# cif/home.html                                                              #
#                                                                            #
# This file may be used for bona fide research purposes within the           #
# scientific community so long as proper attribution is given to the journal # 
# article from which it was obtained.                                        #
#                                                                            #
##############################################################################
                                             
data_global
_audit_creation_method     SHELXL-97
_journal_date_recd_electronic     2011-01-29
_journal_date_accepted     2011-01-30
_journal_name_full     'Acta Crystallographica, Section E'
_journal_year     2011
_journal_volume     67
_journal_issue      3
_journal_page_first     o567
_journal_page_last     o567
_journal_paper_category     QO
_journal_coeditor_code     JH2263
_publ_contact_author
;
     Dr. Seik Weng Ng
     Department of Chemistry
     University of Malaya
     50603 Kuala Lumpur
     Malaysia
;
_publ_contact_author_email     seikweng@um.edu.my
_publ_contact_author_fax     '03 7967 4193'
_publ_contact_author_phone     '03 7967 6778'
_publ_section_title
;
1,4-Bis{4-[bis(prop-2-yn-1-yl)amino]phenoxy}benzene
;
loop_
    _publ_author_name
    _publ_author_address
    'Shah, Kiramat'
;
     H.E.J. Research Institute of Chemistry
     International Center for Chemical and Biological Sciences
     University of Karachi
     Karachi 7527
     Pakistan
;
    'Raza Shah, M.'
;
     H.E.J. Research Institute of Chemistry
     International Center for Chemical and Biological Sciences
     University of Karachi
     Karachi 7527
     Pakistan
;
    'Ng, Seik Weng'
;
     Department of Chemistry
     University of Malaya
     50603 Kuala Lumpur
     Malaysia
;
data_I
_audit_creation_method     SHELXL-97
_chemical_name_systematic
;
1,4-Bis{4-[bis(prop-2-yn-1-yl)amino]phenoxy}benzene
;
_chemical_formula_moiety     'C30 H24 N2 O2'
_chemical_formula_sum     'C30 H24 N2 O2'
_chemical_formula_iupac     'C30 H24 N2 O2'
_chemical_formula_weight     444.51
_chemical_melting_point     ?
_symmetry_cell_setting     triclinic
_symmetry_space_group_name_H-M     'P -1'
_symmetry_space_group_name_Hall     '-P 1'
loop_
    _symmetry_equiv_pos_as_xyz
    'x, y, z'
    '-x, -y, -z'
_cell_length_a     9.8766(7)
_cell_length_b     11.1635(6)
_cell_length_c     12.1531(9)
_cell_angle_alpha     68.687(6)
_cell_angle_beta     69.601(7)
_cell_angle_gamma     88.529(5)
_cell_volume     1162.19(13)
_cell_formula_units_Z     2
_cell_measurement_reflns_used     2448
_cell_measurement_theta_min     2.2104
_cell_measurement_theta_max     29.2078
_cell_measurement_temperature     100(2)
_exptl_crystal_description     Prism
_exptl_crystal_colour     Colorless
_exptl_crystal_size_max     0.30
_exptl_crystal_size_mid     0.10
_exptl_crystal_size_min     0.05
_exptl_crystal_density_diffrn     1.270
_exptl_crystal_density_meas     ?
_exptl_crystal_density_method     'not measured'
_exptl_crystal_F_000     468
_exptl_absorpt_coefficient_mu     0.080
_exptl_absorpt_correction_type     multi-scan
_exptl_absorpt_process_details     '(CrysAlis PRO; Agilent, 2010)'
_exptl_absorpt_correction_T_min     0.71168
_exptl_absorpt_correction_T_max     1.00000
_diffrn_ambient_temperature     100(2)
_diffrn_radiation_type     MoK\a
_diffrn_radiation_wavelength     0.71073
_diffrn_radiation_source     'SuperNova (Mo) X-ray Source'
_diffrn_radiation_monochromator     Mirror
_diffrn_measurement_device_type
                  'Agilent SuperNova Dual diffractometer with an Atlas detector'
_diffrn_measurement_method     \w
_diffrn_detector_area_resol_mean     10.4041
_diffrn_reflns_number     9192
_diffrn_reflns_av_R_equivalents     0.0514
_diffrn_reflns_av_sigmaI/netI     0.0921
_diffrn_reflns_theta_min     2.21
_diffrn_reflns_theta_max     27.50
_diffrn_reflns_theta_full     27.50
_diffrn_measured_fraction_theta_max     0.962
_diffrn_measured_fraction_theta_full     0.962
_diffrn_reflns_limit_h_min     -12
_diffrn_reflns_limit_h_max     12
_diffrn_reflns_limit_k_min     -12
_diffrn_reflns_limit_k_max     14
_diffrn_reflns_limit_l_min     -13
_diffrn_reflns_limit_l_max     15
_diffrn_standards_number     0
_diffrn_standards_interval_count     0
_diffrn_standards_interval_time     0
_diffrn_standards_decay_%     0
_reflns_number_total     5142
_reflns_number_gt     3245
_reflns_threshold_expression     I>2\s(I)
_refine_ls_structure_factor_coef     Fsqd
_refine_ls_matrix_type     full
_refine_ls_R_factor_all     0.1076
_refine_ls_R_factor_gt     0.0632
_refine_ls_wR_factor_gt     0.1353
_refine_ls_wR_factor_ref     0.1717
_refine_ls_goodness_of_fit_ref     1.060
_refine_ls_restrained_S_all     1.060
_refine_ls_number_reflns     5142
_refine_ls_number_parameters     323
_refine_ls_number_restraints     4
_refine_ls_hydrogen_treatment     mixed
_refine_ls_weighting_scheme     calc
_refine_ls_weighting_details
                 'calc w=1/[\s^2^(Fo^2^)+(0.0626P)^2^] where P=(Fo^2^+2Fc^2^)/3'
_atom_sites_solution_hydrogens     geom
_atom_sites_solution_primary     direct
_atom_sites_solution_secondary     difmap
_refine_ls_shift/su_max     0.001
_refine_ls_shift/su_mean     0.001
_refine_diff_density_max     0.241
_refine_diff_density_min     -0.327
_refine_ls_extinction_method     none
_refine_ls_extinction_coef     ?
loop_
    _atom_type_symbol
    _atom_type_description
    _atom_type_scat_dispersion_real
    _atom_type_scat_dispersion_imag
    _atom_type_scat_source
    'C' 'C' 0.0033 0.0016
                         'International Tables Vol C Tables 4.2.6.8 and 6.1.1.4'
    'H' 'H' 0.0000 0.0000
                         'International Tables Vol C Tables 4.2.6.8 and 6.1.1.4'
    'N' 'N' 0.0061 0.0033
                         'International Tables Vol C Tables 4.2.6.8 and 6.1.1.4'
    'O' 'O' 0.0106 0.0060
                         'International Tables Vol C Tables 4.2.6.8 and 6.1.1.4'
_computing_data_collection     'CrysAlis PRO (Agilent, 2010)'
_computing_cell_refinement     'CrysAlis PRO (Agilent, 2010)'
_computing_data_reduction     'CrysAlis PRO (Agilent, 2010)'
_computing_structure_solution     'SHELXS97 (Sheldrick, 2008)'
_computing_structure_refinement     'SHELXL97 (Sheldrick, 2008)'
_computing_molecular_graphics     'X-SEED (Barbour, 2001)'
_computing_publication_material     'publCIF (Westrip, 2010)'
loop_
    _atom_site_type_symbol
    _atom_site_label
    _atom_site_fract_x
    _atom_site_fract_y
    _atom_site_fract_z
    _atom_site_U_iso_or_equiv
    _atom_site_adp_type
    _atom_site_calc_flag
    _atom_site_refinement_flags
    _atom_site_occupancy
    _atom_site_disorder_assembly
    _atom_site_disorder_group
    O O1 0.51131(17) 0.20860(14) 0.78479(13) 0.0252(4) Uani d . 1 . .
    O O2 1.00539(17) 0.19216(14) 0.77617(13) 0.0247(4) Uani d . 1 . .
    N N1 0.7243(2) 0.72196(18) 0.64767(16) 0.0242(5) Uani d . 1 . .
    N N2 1.2235(2) 0.70018(18) 0.65456(17) 0.0240(5) Uani d . 1 . .
    C C1 0.6093(2) -0.0128(2) 1.0493(2) 0.0223(5) Uani d . 1 . .
    H H1 0.6838 -0.0217 1.0835 0.027 Uiso calc R 1 . .
    C C2 0.6174(2) 0.0957(2) 0.9431(2) 0.0243(5) Uani d . 1 . .
    H H2 0.6977 0.1611 0.9038 0.029 Uiso calc R 1 . .
    C C3 0.5073(2) 0.1073(2) 0.89530(19) 0.0211(5) Uani d . 1 . .
    C C4 0.5691(2) 0.3332(2) 0.7564(2) 0.0212(5) Uani d . 1 . .
    C C5 0.6303(2) 0.4110(2) 0.6295(2) 0.0220(5) Uani d . 1 . .
    H H5 0.6387 0.3760 0.5671 0.026 Uiso calc R 1 . .
    C C6 0.6796(2) 0.5397(2) 0.5924(2) 0.0216(5) Uani d . 1 . .
    H H6 0.7206 0.5927 0.5047 0.026 Uiso calc R 1 . .
    C C7 0.6698(2) 0.5927(2) 0.68269(19) 0.0205(5) Uani d . 1 . .
    C C8 0.6062(2) 0.5121(2) 0.8109(2) 0.0225(5) Uani d . 1 . .
    H H8 0.5976 0.5460 0.8739 0.027 Uiso calc R 1 . .
    C C9 0.5554(2) 0.3838(2) 0.8474(2) 0.0232(5) Uani d . 1 . .
    H H9 0.5114 0.3308 0.9348 0.028 Uiso calc R 1 . .
    C C10 0.7819(3) 0.8070(2) 0.5142(2) 0.0249(5) Uani d . 1 . .
    H H10A 0.8515 0.7620 0.4663 0.030 Uiso calc R 1 . .
    H H10B 0.8367 0.8851 0.5052 0.030 Uiso calc R 1 . .
    C C11 0.6713(3) 0.8483(2) 0.4560(2) 0.0257(5) Uani d . 1 . .
    C C12 0.5809(3) 0.8773(3) 0.4114(2) 0.0346(6) Uani d D 1 . .
    C C13 0.6654(3) 0.7857(2) 0.7376(2) 0.0264(6) Uani d . 1 . .
    H H13A 0.5603 0.7558 0.7841 0.032 Uiso calc R 1 . .
    H H13B 0.6760 0.8803 0.6901 0.032 Uiso calc R 1 . .
    C C14 0.7383(3) 0.7593(2) 0.8296(2) 0.0280(6) Uani d . 1 . .
    C C15 0.7930(3) 0.7348(3) 0.9058(3) 0.0416(7) Uani d D 1 . .
    C C16 1.0318(2) -0.1219(2) 1.0003(2) 0.0219(5) Uani d . 1 . .
    H H16 1.0540 -0.2052 1.0006 0.026 Uiso calc R 1 . .
    C C17 1.0369(2) -0.0226(2) 0.8889(2) 0.0231(5) Uani d . 1 . .
    H H17 1.0618 -0.0381 0.8128 0.028 Uiso calc R 1 . .
    C C18 1.0058(2) 0.0986(2) 0.88900(19) 0.0212(5) Uani d . 1 . .
    C C19 1.0600(2) 0.3185(2) 0.74796(19) 0.0212(5) Uani d . 1 . .
    C C20 0.9869(2) 0.4191(2) 0.69923(19) 0.0236(5) Uani d . 1 . .
    H H20 0.9004 0.4016 0.6876 0.028 Uiso calc R 1 . .
    C C21 1.0402(2) 0.5458(2) 0.6673(2) 0.0244(5) Uani d . 1 . .
    H H21 0.9900 0.6148 0.6333 0.029 Uiso calc R 1 . .
    C C22 1.1676(2) 0.5732(2) 0.68473(19) 0.0204(5) Uani d . 1 . .
    C C23 1.2417(2) 0.4694(2) 0.73047(19) 0.0220(5) Uani d . 1 . .
    H H23 1.3296 0.4859 0.7406 0.026 Uiso calc R 1 . .
    C C24 1.1894(2) 0.3433(2) 0.76112(19) 0.0222(5) Uani d . 1 . .
    H H24 1.2416 0.2740 0.7910 0.027 Uiso calc R 1 . .
    C C25 1.1369(3) 0.8061(2) 0.6209(2) 0.0268(6) Uani d . 1 . .
    H H25A 1.1674 0.8791 0.6381 0.032 Uiso calc R 1 . .
    H H25B 1.0332 0.7765 0.6748 0.032 Uiso calc R 1 . .
    C C26 1.1529(2) 0.8513(2) 0.4870(2) 0.0239(5) Uani d . 1 . .
    C C27 1.1667(3) 0.8879(2) 0.3791(2) 0.0323(6) Uani d D 1 . .
    C C28 1.3208(3) 0.7176(2) 0.7156(2) 0.0273(6) Uani d . 1 . .
    H H28A 1.3485 0.8115 0.6881 0.033 Uiso calc R 1 . .
    H H28B 1.4106 0.6782 0.6865 0.033 Uiso calc R 1 . .
    C C29 1.2574(3) 0.6603(2) 0.8560(2) 0.0308(6) Uani d . 1 . .
    C C30 1.2069(4) 0.6076(3) 0.9671(3) 0.0454(8) Uani d D 1 . .
    H H12 0.506(2) 0.895(3) 0.377(2) 0.055(9) Uiso d D 1 . .
    H H15 0.838(3) 0.720(3) 0.966(2) 0.055(9) Uiso d D 1 . .
    H H27 1.177(3) 0.911(3) 0.2929(12) 0.059(9) Uiso d D 1 . .
    H H30 1.167(3) 0.570(3) 1.0577(10) 0.075(11) Uiso d D 1 . .
loop_
    _atom_site_aniso_label
    _atom_site_aniso_U_11
    _atom_site_aniso_U_22
    _atom_site_aniso_U_33
    _atom_site_aniso_U_12
    _atom_site_aniso_U_13
    _atom_site_aniso_U_23
    O1 0.0315(9) 0.0200(8) 0.0219(9) 0.0000(7) -0.0140(7) -0.0015(6)
    O2 0.0334(9) 0.0205(9) 0.0209(9) 0.0019(7) -0.0148(7) -0.0039(6)
    N1 0.0316(11) 0.0219(10) 0.0180(10) 0.0034(9) -0.0101(8) -0.0054(8)
    N2 0.0283(11) 0.0203(10) 0.0230(10) 0.0053(9) -0.0135(9) -0.0039(8)
    C1 0.0214(12) 0.0224(12) 0.0256(12) 0.0055(10) -0.0126(10) -0.0082(9)
    C2 0.0210(12) 0.0222(12) 0.0249(13) -0.0025(10) -0.0069(10) -0.0049(9)
    C3 0.0226(12) 0.0210(12) 0.0184(12) 0.0029(10) -0.0088(10) -0.0046(9)
    C4 0.0198(11) 0.0215(12) 0.0211(12) 0.0029(10) -0.0100(9) -0.0043(9)
    C5 0.0223(12) 0.0249(13) 0.0209(12) 0.0063(10) -0.0095(10) -0.0099(9)
    C6 0.0223(12) 0.0245(12) 0.0153(11) 0.0063(10) -0.0068(9) -0.0049(9)
    C7 0.0195(11) 0.0203(12) 0.0197(12) 0.0059(10) -0.0094(9) -0.0035(9)
    C8 0.0222(12) 0.0275(13) 0.0201(12) 0.0089(10) -0.0105(10) -0.0094(9)
    C9 0.0209(12) 0.0263(13) 0.0169(12) 0.0039(10) -0.0061(9) -0.0029(9)
    C10 0.0272(13) 0.0220(12) 0.0232(12) 0.0003(10) -0.0094(10) -0.0057(9)
    C11 0.0305(14) 0.0217(12) 0.0215(12) 0.0025(11) -0.0099(10) -0.0038(9)
    C12 0.0382(16) 0.0354(15) 0.0340(15) 0.0100(13) -0.0195(13) -0.0115(12)
    C13 0.0298(13) 0.0209(12) 0.0283(13) 0.0044(11) -0.0116(11) -0.0081(10)
    C14 0.0234(13) 0.0341(14) 0.0246(13) -0.0012(11) -0.0039(10) -0.0135(11)
    C15 0.0351(16) 0.061(2) 0.0308(15) -0.0072(14) -0.0113(13) -0.0200(14)
    C16 0.0236(12) 0.0189(12) 0.0252(12) 0.0062(10) -0.0110(10) -0.0090(9)
    C17 0.0234(12) 0.0268(13) 0.0193(12) 0.0038(10) -0.0070(10) -0.0099(10)
    C18 0.0179(11) 0.0254(13) 0.0193(12) 0.0019(10) -0.0088(9) -0.0051(9)
    C19 0.0246(12) 0.0211(12) 0.0148(11) -0.0003(10) -0.0057(9) -0.0045(9)
    C20 0.0198(12) 0.0291(13) 0.0184(12) 0.0035(10) -0.0086(9) -0.0036(9)
    C21 0.0241(12) 0.0255(13) 0.0194(12) 0.0085(10) -0.0092(10) -0.0032(9)
    C22 0.0213(12) 0.0215(12) 0.0135(11) 0.0029(10) -0.0054(9) -0.0021(9)
    C23 0.0193(12) 0.0278(13) 0.0195(12) 0.0056(10) -0.0096(9) -0.0073(9)
    C24 0.0232(12) 0.0254(13) 0.0180(12) 0.0072(10) -0.0099(9) -0.0061(9)
    C25 0.0311(14) 0.0238(13) 0.0223(12) 0.0069(11) -0.0085(10) -0.0065(10)
    C26 0.0216(12) 0.0218(12) 0.0269(13) 0.0054(10) -0.0092(10) -0.0074(10)
    C27 0.0332(15) 0.0343(15) 0.0312(16) 0.0047(12) -0.0151(12) -0.0114(12)
    C28 0.0250(13) 0.0241(13) 0.0332(14) 0.0040(10) -0.0126(11) -0.0093(10)
    C29 0.0367(14) 0.0318(14) 0.0358(16) 0.0162(12) -0.0211(12) -0.0193(12)
    C30 0.067(2) 0.0478(18) 0.0350(18) 0.0323(16) -0.0280(16) -0.0231(14)
loop_
    _geom_bond_atom_site_label_1
    _geom_bond_atom_site_label_2
    _geom_bond_site_symmetry_2
    _geom_bond_distance
    _geom_bond_publ_flag
    O1 C4 . 1.391(3) ?
    O1 C3 . 1.395(2) ?
    O2 C18 . 1.391(2) ?
    O2 C19 . 1.399(3) ?
    N1 C7 . 1.410(3) ?
    N1 C10 . 1.457(3) ?
    N1 C13 . 1.463(3) ?
    N2 C22 . 1.404(3) ?
    N2 C28 . 1.458(3) ?
    N2 C25 . 1.461(3) ?
    C1 C3 2_657 1.378(3) ?
    C1 C2 . 1.391(3) ?
    C1 H1 . 0.9500 ?
    C2 C3 . 1.384(3) ?
    C2 H2 . 0.9500 ?
    C3 C1 2_657 1.378(3) ?
    C4 C5 . 1.379(3) ?
    C4 C9 . 1.381(3) ?
    C5 C6 . 1.385(3) ?
    C5 H5 . 0.9500 ?
    C6 C7 . 1.399(3) ?
    C6 H6 . 0.9500 ?
    C7 C8 . 1.400(3) ?
    C8 C9 . 1.385(3) ?
    C8 H8 . 0.9500 ?
    C9 H9 . 0.9500 ?
    C10 C11 . 1.477(3) ?
    C10 H10A . 0.9900 ?
    C10 H10B . 0.9900 ?
    C11 C12 . 1.180(3) ?
    C12 H12 . 0.960(10)
                      ?
    C13 C14 . 1.472(3) ?
    C13 H13A . 0.9900 ?
    C13 H13B . 0.9900 ?
    C14 C15 . 1.175(3) ?
    C15 H15 . 0.950(10)
                      ?
    C16 C18 2_757 1.384(3) ?
    C16 C17 . 1.389(3) ?
    C16 H16 . 0.9500 ?
    C17 C18 . 1.380(3) ?
    C17 H17 . 0.9500 ?
    C18 C16 2_757 1.384(3) ?
    C19 C20 . 1.380(3) ?
    C19 C24 . 1.388(3) ?
    C20 C21 . 1.388(3) ?
    C20 H20 . 0.9500 ?
    C21 C22 . 1.405(3) ?
    C21 H21 . 0.9500 ?
    C22 C23 . 1.399(3) ?
    C23 C24 . 1.382(3) ?
    C23 H23 . 0.9500 ?
    C24 H24 . 0.9500 ?
    C25 C26 . 1.467(3) ?
    C25 H25A . 0.9900 ?
    C25 H25B . 0.9900 ?
    C26 C27 . 1.181(3) ?
    C27 H27 . 0.950(10) ?
    C28 C29 . 1.481(3) ?
    C28 H28A . 0.9900 ?
    C28 H28B . 0.9900 ?
    C29 C30 . 1.178(4) ?
    C30 H30 . 0.956(10) ?
loop_
    _geom_angle_atom_site_label_1
    _geom_angle_atom_site_label_2
    _geom_angle_atom_site_label_3
    _geom_angle_site_symmetry_1
    _geom_angle_site_symmetry_3
    _geom_angle
    _geom_angle_publ_flag
    C4 O1 C3 . . 120.48(16) ?
    C18 O2 C19 . . 116.42(16) ?
    C7 N1 C10 . . 119.60(18) ?
    C7 N1 C13 . . 118.73(18) ?
    C10 N1 C13 . . 115.86(18) ?
    C22 N2 C28 . . 117.61(17) ?
    C22 N2 C25 . . 119.25(19) ?
    C28 N2 C25 . . 116.15(19) ?
    C3 C1 C2 2_657 . 119.6(2) ?
    C3 C1 H1 2_657 . 120.2 ?
    C2 C1 H1 . . 120.2 ?
    C3 C2 C1 . . 119.4(2) ?
    C3 C2 H2 . . 120.3 ?
    C1 C2 H2 . . 120.3 ?
    C1 C3 C2 2_657 . 121.0(2) ?
    C1 C3 O1 2_657 . 115.80(19) ?
    C2 C3 O1 . . 123.04(19) ?
    C5 C4 C9 . . 120.1(2) ?
    C5 C4 O1 . . 116.31(19) ?
    C9 C4 O1 . . 123.34(19) ?
    C4 C5 C6 . . 120.4(2) ?
    C4 C5 H5 . . 119.8 ?
    C6 C5 H5 . . 119.8 ?
    C5 C6 C7 . . 120.7(2) ?
    C5 C6 H6 . . 119.7 ?
    C7 C6 H6 . . 119.7 ?
    C6 C7 C8 . . 117.8(2) ?
    C6 C7 N1 . . 121.92(19) ?
    C8 C7 N1 . . 120.2(2) ?
    C9 C8 C7 . . 121.2(2) ?
    C9 C8 H8 . . 119.4 ?
    C7 C8 H8 . . 119.4 ?
    C4 C9 C8 . . 119.8(2) ?
    C4 C9 H9 . . 120.1 ?
    C8 C9 H9 . . 120.1 ?
    N1 C10 C11 . . 114.87(19) ?
    N1 C10 H10A . . 108.5 ?
    C11 C10 H10A . . 108.5 ?
    N1 C10 H10B . . 108.5 ?
    C11 C10 H10B . . 108.5 ?
    H10A C10 H10B . . 107.5 ?
    C12 C11 C10 . . 177.9(3) ?
    C11 C12 H12 . . 176.0(17) ?
    N1 C13 C14 . . 112.7(2) ?
    N1 C13 H13A . . 109.1 ?
    C14 C13 H13A . . 109.1 ?
    N1 C13 H13B . . 109.1 ?
    C14 C13 H13B . . 109.1 ?
    H13A C13 H13B . . 107.8 ?
    C15 C14 C13 . . 177.7(3) ?
    C14 C15 H15 . . 177.1(18) ?
    C18 C16 C17 2_757 . 119.6(2) ?
    C18 C16 H16 2_757 . 120.2 ?
    C17 C16 H16 . . 120.2 ?
    C18 C17 C16 . . 119.9(2) ?
    C18 C17 H17 . . 120.0 ?
    C16 C17 H17 . . 120.0 ?
    C17 C18 C16 . 2_757 120.50(19) ?
    C17 C18 O2 . . 117.25(19) ?
    C16 C18 O2 2_757 . 122.1(2) ?
    C20 C19 C24 . . 120.5(2) ?
    C20 C19 O2 . . 118.4(2) ?
    C24 C19 O2 . . 121.0(2) ?
    C19 C20 C21 . . 119.8(2) ?
    C19 C20 H20 . . 120.1 ?
    C21 C20 H20 . . 120.1 ?
    C20 C21 C22 . . 120.8(2) ?
    C20 C21 H21 . . 119.6 ?
    C22 C21 H21 . . 119.6 ?
    C23 C22 N2 . . 119.9(2) ?
    C23 C22 C21 . . 118.0(2) ?
    N2 C22 C21 . . 122.11(19) ?
    C24 C23 C22 . . 121.2(2) ?
    C24 C23 H23 . . 119.4 ?
    C22 C23 H23 . . 119.4 ?
    C23 C24 C19 . . 119.6(2) ?
    C23 C24 H24 . . 120.2 ?
    C19 C24 H24 . . 120.2 ?
    N2 C25 C26 . . 112.17(19) ?
    N2 C25 H25A . . 109.2 ?
    C26 C25 H25A . . 109.2 ?
    N2 C25 H25B . . 109.2 ?
    C26 C25 H25B . . 109.2 ?
    H25A C25 H25B . . 107.9 ?
    C27 C26 C25 . . 179.6(3) ?
    C26 C27 H27 . . 175.8(18) ?
    N2 C28 C29 . . 113.99(19) ?
    N2 C28 H28A . . 108.8 ?
    C29 C28 H28A . . 108.8 ?
    N2 C28 H28B . . 108.8 ?
    C29 C28 H28B . . 108.8 ?
    H28A C28 H28B . . 107.6 ?
    C30 C29 C28 . . 176.1(3) ?
    C29 C30 H30 . . 177(2) ?
loop_
    _geom_torsion_atom_site_label_1
    _geom_torsion_atom_site_label_2
    _geom_torsion_atom_site_label_3
    _geom_torsion_atom_site_label_4
    _geom_torsion_site_symmetry_1
    _geom_torsion_site_symmetry_2
    _geom_torsion_site_symmetry_3
    _geom_torsion_site_symmetry_4
    _geom_torsion
    _geom_torsion_publ_flag
    C3 C1 C2 C3 2_657 . . . 0.5(4) ?
    C1 C2 C3 C1 . . . 2_657 -0.5(4) ?
    C1 C2 C3 O1 . . . . -175.8(2) ?
    C4 O1 C3 C1 . . . 2_657 146.9(2) ?
    C4 O1 C3 C2 . . . . -37.5(3) ?
    C3 O1 C4 C5 . . . . 151.1(2) ?
    C3 O1 C4 C9 . . . . -35.0(3) ?
    C9 C4 C5 C6 . . . . 0.6(3) ?
    O1 C4 C5 C6 . . . . 174.64(18) ?
    C4 C5 C6 C7 . . . . 0.8(3) ?
    C5 C6 C7 C8 . . . . -1.3(3) ?
    C5 C6 C7 N1 . . . . 177.5(2) ?
    C10 N1 C7 C6 . . . . 5.2(3) ?
    C13 N1 C7 C6 . . . . 157.2(2) ?
    C10 N1 C7 C8 . . . . -176.13(19) ?
    C13 N1 C7 C8 . . . . -24.1(3) ?
    C6 C7 C8 C9 . . . . 0.5(3) ?
    N1 C7 C8 C9 . . . . -178.26(19) ?
    C5 C4 C9 C8 . . . . -1.3(3) ?
    O1 C4 C9 C8 . . . . -174.98(19) ?
    C7 C8 C9 C4 . . . . 0.8(3) ?
    C7 N1 C10 C11 . . . . 72.2(3) ?
    C13 N1 C10 C11 . . . . -80.6(3) ?
    C7 N1 C13 C14 . . . . 85.2(2) ?
    C10 N1 C13 C14 . . . . -121.7(2) ?
    C18 C16 C17 C18 2_757 . . . 0.6(4) ?
    C16 C17 C18 C16 . . . 2_757 -0.6(4) ?
    C16 C17 C18 O2 . . . . -176.80(19) ?
    C19 O2 C18 C17 . . . . -142.9(2) ?
    C19 O2 C18 C16 . . . 2_757 41.0(3) ?
    C18 O2 C19 C20 . . . . -138.0(2) ?
    C18 O2 C19 C24 . . . . 45.9(3) ?
    C24 C19 C20 C21 . . . . -2.3(3) ?
    O2 C19 C20 C21 . . . . -178.41(18) ?
    C19 C20 C21 C22 . . . . -0.4(3) ?
    C28 N2 C22 C23 . . . . -23.4(3) ?
    C25 N2 C22 C23 . . . . -173.04(19) ?
    C28 N2 C22 C21 . . . . 158.4(2) ?
    C25 N2 C22 C21 . . . . 8.8(3) ?
    C20 C21 C22 C23 . . . . 2.4(3) ?
    C20 C21 C22 N2 . . . . -179.4(2) ?
    N2 C22 C23 C24 . . . . 179.92(19) ?
    C21 C22 C23 C24 . . . . -1.8(3) ?
    C22 C23 C24 C19 . . . . -0.8(3) ?
    C20 C19 C24 C23 . . . . 2.9(3) ?
    O2 C19 C24 C23 . . . . 178.92(18) ?
    C22 N2 C25 C26 . . . . -82.9(2) ?
    C28 N2 C25 C26 . . . . 127.0(2) ?
    C22 N2 C28 C29 . . . . -56.4(3) ?
    C25 N2 C28 C29 . . . . 94.1(2) ?
loop_
    _geom_hbond_atom_site_label_D
    _geom_hbond_atom_site_label_H
    _geom_hbond_atom_site_label_A
    _geom_hbond_site_symmetry_A
    _geom_hbond_distance_DH
    _geom_hbond_distance_HA
    _geom_hbond_distance_DA
    _geom_hbond_angle_DHA
    _geom_hbond_publ_flag
    C12 H12 O1 2_666 0.960(10)
                             2.66(3) 3.263(3) 121(2) no
    C27 H27 O2 2_766 0.950(10)
                             2.68(2) 3.285(3) 122(2) no
