# Supplementary material for: 1,4-Bis{4-[bis­(prop-2-yn-1-yl)amino]­phen­oxy}benzene
Source: Acta Crystallogr Sect E Struct Rep Online. 2011 Feb 5;67(Pt 3):o567. doi: 10.1107/S1600536811003862 (PMC3051971; doi:10.1107/S1600536811003862)
Supplement: Supplementary file 2 [file e-67-0o567-Isup2.hkl]

# 
# h,k,l, Fc-squared, Fo-squared, sigma(Fo-squared) and status flag 
# 
data_I
_shelx_title '  P-1' 
_shelx_refln_list_code          4 
_shelx_F_calc_maximum      193.76 
_exptl_crystal_F_000       468.00 
_reflns_d_resolution_high  0.7696 
 
loop_ 
 _symmetry_equiv_pos_as_xyz 
 'x, y, z' 
 '-x, -y, -z' 
 
_cell_length_a     9.8766 
_cell_length_b    11.1635 
_cell_length_c    12.1531 
_cell_angle_alpha  68.687 
_cell_angle_beta   69.601 
_cell_angle_gamma  88.529 
 
_shelx_F_squared_multiplier     1.000 
 
loop_ 
 _refln_index_h 
 _refln_index_k 
 _refln_index_l 
 _refln_F_squared_calc 
 _refln_F_squared_meas 
 _refln_F_squared_sigma 
 _refln_observed_status 
   1   0   0        1.47        5.68      2.37 o 
   2   0   0      181.38      175.06      6.88 o 
   3   0   0      874.04      841.32     19.11 o 
   4   0   0     1087.81     1110.93     28.46 o 
   5   0   0     1254.00     1378.70     46.02 o 
   6   0   0      725.09      760.04     28.91 o 
   7   0   0        3.57        4.18      4.26 o 
   8   0   0       20.84       27.07      8.04 o 
   9   0   0        0.17        5.66      5.82 o 
  10   0   0        0.43        1.61      8.52 o 
  11   0   0       59.93       70.26     23.62 o 
 -12   1   0        3.36       -7.73      7.80 o 
 -11   1   0       12.03       30.19     13.49 o 
 -10   1   0       31.87       32.31     11.09 o 
  -9   1   0      310.03      319.08     28.99 o 
  -8   1   0       19.23        5.33      7.39 o 
  -7   1   0        1.33        4.80      3.16 o 
  -6   1   0      276.94      298.93     18.45 o 
  -5   1   0        3.28        1.72      1.48 o 
  -4   1   0      424.18      431.99     15.01 o 
  -3   1   0     1656.84     1600.06     38.47 o 
  -2   1   0      890.91      825.90     28.52 o 
  -1   1   0      288.03      261.21     12.73 o 
   1   1   0       16.82       15.39      3.21 o 
   2   1   0     3561.08     3421.52     44.75 o 
   3   1   0      720.65      723.96     18.33 o 
   4   1   0      636.71      643.07     32.51 o 
   5   1   0       24.38       25.91      4.88 o 
   6   1   0       34.59       29.27      5.60 o 
   7   1   0       43.92       51.10      9.59 o 
   8   1   0      227.90      237.03     21.79 o 
   9   1   0        9.52       10.15      5.52 o 
  10   1   0       24.04       15.62     17.57 o 
  11   1   0        0.63       -7.83      8.59 o 
 -12   2   0       27.97       24.73     13.64 o 
 -11   2   0       14.54       -0.95      4.06 o 
 -10   2   0      100.43       67.09     19.96 o 
  -9   2   0      127.73      137.46     24.96 o 
  -8   2   0       18.13        9.64      8.05 o 
  -7   2   0       24.12       39.89     12.57 o 
  -6   2   0        0.73        0.56      1.98 o 
  -5   2   0     1164.03     1257.09     41.04 o 
  -4   2   0     1910.99     2038.05     47.10 o 
  -3   2   0      688.61      675.76     32.43 o 
  -2   2   0        3.02        0.20      1.30 o 
  -1   2   0      102.26      111.53      9.77 o 
   0   2   0     1331.15     1269.57     21.60 o 
   1   2   0      100.64       85.27      8.72 o 
   2   2   0     4751.66     4378.26     64.27 o 
   3   2   0      718.53      739.62     22.21 o 
   4   2   0      260.07      280.21     12.49 o 
   5   2   0        1.60        0.28      1.04 o 
   6   2   0       10.68        9.75      3.23 o 
   7   2   0       29.88       29.49      6.72 o 
   8   2   0       54.36       53.86     10.18 o 
   9   2   0       22.10       22.64      7.02 o 
  10   2   0       67.02       69.43     12.96 o 
  11   2   0        2.19       -0.88      4.37 o 
 -11   3   0       16.22       20.00     12.83 o 
 -10   3   0       79.94       71.96     16.03 o 
  -9   3   0      133.59      128.54     25.51 o 
  -8   3   0      612.85      605.16     51.78 o 
  -7   3   0       99.16      108.84     20.51 o 
  -6   3   0     1847.11     1988.21     49.47 o 
  -5   3   0       38.53       47.77      7.91 o 
  -4   3   0      264.48      272.40     23.92 o 
  -3   3   0       99.45      110.69     13.90 o 
  -2   3   0     2082.28     2133.10     60.46 o 
  -1   3   0     1965.63     1961.97     37.16 o 
   0   3   0      976.93      981.73     22.00 o 
   1   3   0      829.36      825.39     14.61 o 
   2   3   0      101.14       88.16      8.29 o 
   3   3   0        0.85        0.33      0.51 o 
   4   3   0       63.76       70.71      5.68 o 
   5   3   0      141.45      154.36     10.08 o 
   6   3   0      106.22      128.20     10.41 o 
   7   3   0        1.09        1.92      1.94 o 
   8   3   0        1.13        0.21      1.68 o 
   9   3   0       52.01       50.06     11.91 o 
  10   3   0      111.48      118.05     29.32 o 
  11   3   0       60.91       96.13     28.32 o 
 -11   4   0        4.16       21.05     12.09 o 
 -10   4   0      134.99      131.26     15.12 o 
  -9   4   0        1.84        3.21      3.48 o 
  -8   4   0      355.30      325.48     20.26 o 
  -7   4   0        3.68        7.94      4.98 o 
  -6   4   0      260.09      287.73     12.50 o 
  -5   4   0      298.93      313.75     12.78 o 
  -4   4   0        0.39        5.04      2.86 o 
  -3   4   0     1456.90     1533.28     58.11 o 
  -2   4   0      343.92      377.08     18.50 o 
  -1   4   0      408.04      430.93     18.10 o 
   0   4   0      383.00      425.50     15.82 o 
   1   4   0      163.18      161.22      7.33 o 
   2   4   0     3240.51     3181.02    149.24 o 
   3   4   0       26.32       32.77      6.03 o 
   4   4   0      252.01      257.61     18.82 o 
   5   4   0       51.67       36.51      7.18 o 
   6   4   0      171.93      158.98     10.05 o 
   7   4   0      121.53      106.99     12.86 o 
   8   4   0       54.25       52.54      7.88 o 
   9   4   0       43.57       84.10     24.24 o 
  10   4   0      175.76      212.67     40.22 o 
  11   4   0       67.83       65.74     24.80 o 
 -11   5   0        4.43        3.25      6.10 o 
 -10   5   0        4.33        4.55      5.08 o 
  -9   5   0      149.38      135.11     12.90 o 
  -8   5   0       19.93       15.48      3.90 o 
  -7   5   0      214.41      181.07     19.10 o 
  -6   5   0        5.22        3.65      4.93 o 
  -5   5   0       23.91       21.27      8.17 o 
  -4   5   0      159.24      188.02     21.97 o 
  -3   5   0      144.55      175.61     20.12 o 
  -2   5   0        0.85        0.62      0.92 o 
  -1   5   0      869.67      957.41     31.69 o 
   0   5   0        9.94       13.76      3.12 o 
   1   5   0      312.74      360.20     13.26 o 
   2   5   0      527.78      586.46     26.12 o 
   3   5   0      299.95      321.90     20.21 o 
   4   5   0       30.01       30.05      6.85 o 
   5   5   0       38.92       40.53      8.69 o 
   6   5   0      592.14      669.81     56.85 o 
   7   5   0      110.86      117.50     25.49 o 
   8   5   0        3.96       12.38      9.48 o 
   9   5   0       14.97       22.61     10.68 o 
  10   5   0       10.96        6.24      7.91 o 
 -11   6   0       28.60       18.07     12.20 o 
 -10   6   0        1.38       -0.12      3.68 o 
  -9   6   0        0.11        9.52      8.41 o 
  -8   6   0        6.94        4.24      9.75 o 
  -7   6   0       78.89       55.29     17.30 o 
  -6   6   0        2.93       -0.22      5.55 o 
  -5   6   0       53.61       59.50     15.53 o 
  -4   6   0        7.06        6.99      3.85 o 
  -3   6   0       77.22      103.48     16.28 o 
  -2   6   0      149.30      165.25      8.73 o 
  -1   6   0        4.24        4.40      1.92 o 
   0   6   0        1.94       13.71      3.85 o 
   1   6   0        5.26        6.89      2.03 o 
   2   6   0       44.38       52.71      7.85 o 
   3   6   0        1.77        9.23      5.71 o 
   4   6   0       16.82       21.05      5.96 o 
   5   6   0      134.17      104.21     20.90 o 
   6   6   0      423.53      481.08     49.28 o 
   7   6   0       25.21       31.28     13.47 o 
   8   6   0       38.89       23.51     12.22 o 
   9   6   0        0.63        8.10      8.49 o 
  10   6   0        9.98       -6.43      8.49 o 
 -10   7   0       73.05       95.98     27.00 o 
  -9   7   0       25.52       23.18     13.35 o 
  -8   7   0      156.20      144.46     30.54 o 
  -7   7   0       33.92       20.51     10.77 o 
  -6   7   0      312.40      256.34     35.78 o 
  -5   7   0       33.87       34.41     13.14 o 
  -4   7   0      120.63      138.85     23.03 o 
  -3   7   0      259.45      286.60     20.81 o 
  -2   7   0      272.77      284.05     14.36 o 
  -1   7   0      270.56      254.93     39.83 o 
   0   7   0      114.46      133.36     11.45 o 
   1   7   0       12.35       14.83      3.27 o 
   2   7   0       52.89       59.28      5.42 o 
   3   7   0       26.70       16.35      6.80 o 
   4   7   0       14.13        0.52      4.54 o 
   5   7   0       42.86       44.76     14.28 o 
   6   7   0       15.25       25.16     11.86 o 
   7   7   0        0.72       29.63     14.51 o 
   8   7   0        5.53        1.41      9.26 o 
   9   7   0        0.80        0.00      3.70 o 
  -9   8   0       27.92       19.70     12.50 o 
  -8   8   0        5.89        2.81      3.77 o 
  -7   8   0        6.16        9.76      9.12 o 
  -6   8   0      243.01      224.66     34.30 o 
  -5   8   0       53.85       96.48     22.54 o 
  -4   8   0       14.58       -4.55      5.94 o 
  -3   8   0        4.17        6.14      3.29 o 
  -2   8   0       73.80       87.79      8.68 o 
  -1   8   0      458.17      506.38     35.50 o 
   0   8   0        4.76        5.95      6.17 o 
   1   8   0       39.14       42.00      6.65 o 
   2   8   0       41.74       40.69      6.78 o 
   3   8   0       17.57       14.89      7.73 o 
   4   8   0       23.53       20.01      9.44 o 
   5   8   0        2.37       -4.28      7.57 o 
   6   8   0        1.00       -0.07      5.96 o 
   7   8   0       49.04       62.50     19.48 o 
   8   8   0        0.00       30.61     16.24 o 
  -9   9   0       86.15       57.19     22.23 o 
  -8   9   0        0.16        5.14      6.93 o 
  -7   9   0       95.44       83.09     21.48 o 
  -6   9   0       12.73       15.95     10.68 o 
  -5   9   0        8.11       -8.72      7.10 o 
  -4   9   0       26.55       18.02      9.92 o 
  -3   9   0       21.66       12.26      4.92 o 
  -2   9   0       41.52       31.22      4.82 o 
  -1   9   0      259.77      289.00     28.24 o 
   0   9   0      272.76      291.71     20.65 o 
   1   9   0      136.82      111.35     44.65 o 
   2   9   0      535.15      636.69     49.61 o 
   3   9   0        0.08       -1.46      3.80 o 
   4   9   0      173.26      190.02     31.90 o 
   5   9   0       92.51       96.20     23.73 o 
   6   9   0       11.83       10.58      9.84 o 
   7   9   0       34.56       56.77     21.51 o 
  -8  10   0        7.28       -6.42      8.04 o 
  -7  10   0       40.20       55.88     19.99 o 
  -6  10   0       10.01        7.26      6.23 o 
  -5  10   0        2.13       -3.58      5.57 o 
  -4  10   0       12.79        8.35      5.17 o 
  -3  10   0       51.54       21.97     21.52 o 
  -2  10   0       22.16       12.77      3.74 o 
  -1  10   0       80.50       78.05     11.39 o 
   0  10   0      382.60      413.22     43.36 o 
   1  10   0        0.58       -1.72      2.66 o 
   2  10   0      240.18      258.89     21.11 o 
   3  10   0        1.09       -1.98      7.46 o 
   4  10   0        0.32        4.62      6.36 o 
   5  10   0      104.09      129.72     29.35 o 
   6  10   0       62.78       84.09     24.48 o 
   7  10   0        6.32        6.45      8.08 o 
  -7  11   0       39.60       22.24     14.37 o 
  -6  11   0        1.04        8.98      8.37 o 
  -5  11   0        3.20        8.43      7.91 o 
  -4  11   0       36.65       44.20     16.75 o 
  -3  11   0        2.99       11.87      8.87 o 
  -2  11   0       64.05       62.92     18.00 o 
  -1  11   0       11.31       16.39      6.64 o 
   0  11   0        1.12        4.05      4.06 o 
   1  11   0        4.64        3.63      6.18 o 
   2  11   0       13.20       12.10      9.74 o 
   3  11   0        0.14        7.64      6.58 o 
   4  11   0       36.96       39.70     17.69 o 
   5  11   0       18.04       15.76      9.51 o 
  -6  12   0        2.22       12.98     10.95 o 
  -5  12   0       72.26       73.41     21.97 o 
  -4  12   0      327.97      401.78     51.18 o 
  -3  12   0       10.45       22.89     11.52 o 
  -2  12   0        0.02        4.58      5.28 o 
  -1  12   0       11.10        5.59      6.73 o 
   0  12   0       14.87       17.11     10.39 o 
   1  12   0        4.87        9.62      6.90 o 
   2  12   0       12.89        6.55      6.19 o 
   3  12   0       35.77       36.64     15.09 o 
   4  12   0        1.21       19.95     11.48 o 
  -4  13   0        3.63        7.70      7.95 o 
  -3  13   0        2.12       17.84     10.05 o 
  -2  13   0        0.06        6.52      4.21 o 
  -1  13   0        2.19       -2.60      5.14 o 
   0  13   0       62.95       80.69     22.58 o 
   1  13   0       28.53       46.52     17.74 o 
   0 -13   1       55.42       76.31     22.87 o 
   1 -13   1       19.93        9.68      6.48 o 
   2 -13   1       24.89       39.93     15.64 o 
   3 -13   1       27.56       20.60     13.38 o 
  -3 -12   1        1.00        2.76      5.58 o 
  -2 -12   1       75.13       84.04     23.30 o 
  -1 -12   1        4.49        4.18      5.19 o 
   0 -12   1        7.94       10.39      6.81 o 
   1 -12   1        3.08       -2.66      3.03 o 
   2 -12   1       37.15       17.55      9.69 o 
   3 -12   1        8.78       13.09      9.12 o 
   4 -12   1        5.68       12.62      9.96 o 
   5 -12   1      122.13      154.63     32.80 o 
   6 -12   1      224.39      256.10     44.55 o 
  -5 -11   1      131.97      222.54     40.61 o 
  -4 -11   1      160.36      204.06     37.22 o 
  -3 -11   1       41.17       42.58     17.26 o 
  -2 -11   1       25.94       41.19     16.07 o 
  -1 -11   1       10.41       16.66     10.58 o 
   0 -11   1        5.91       -1.58      2.46 o 
   1 -11   1        0.02        6.06      3.56 o 
   2 -11   1       82.32       78.29     20.20 o 
   3 -11   1       85.52       77.97     20.61 o 
   4 -11   1       68.17       76.11     22.25 o 
   5 -11   1        1.69        2.50     12.92 o 
   6 -11   1       10.66       18.73     10.97 o 
   7 -11   1       28.46       45.56     18.73 o 
  -6 -10   1       73.52       80.31     24.14 o 
  -5 -10   1        1.29       11.72      9.39 o 
  -4 -10   1        2.75        3.35      5.57 o 
  -3 -10   1       97.58      112.84     24.61 o 
  -2 -10   1        8.36       12.21      7.92 o 
  -1 -10   1        0.03        1.10      4.42 o 
   0 -10   1        0.00       -2.73      3.39 o 
   1 -10   1        3.44       -2.92      2.58 o 
   2 -10   1       37.84       25.48      5.17 o 
   3 -10   1        2.35        0.44      3.23 o 
   4 -10   1       10.67        3.21      4.66 o 
   5 -10   1        0.98        5.39      5.88 o 
   6 -10   1        7.83        5.54      6.33 o 
   7 -10   1       26.91       14.13     10.48 o 
   8 -10   1        0.00       -4.12      6.36 o 
  -7  -9   1       34.87       37.13     17.00 o 
  -6  -9   1        7.49       16.45     12.96 o 
  -5  -9   1        9.25       -5.15      5.24 o 
  -4  -9   1      294.60      303.57     40.53 o 
  -3  -9   1      259.30      313.08     39.49 o 
  -2  -9   1      215.26      218.23     13.01 o 
  -1  -9   1        1.54        2.77      2.02 o 
   0  -9   1      194.46      216.68     18.09 o 
   1  -9   1       41.66       45.18      8.44 o 
   2  -9   1      713.42      717.24     78.22 o 
   3  -9   1      360.98      244.25     11.71 o 
   4  -9   1       39.96       21.68     10.33 o 
   5  -9   1       17.03       20.75     10.03 o 
   6  -9   1      133.40      150.34     29.80 o 
   7  -9   1       46.10       50.54     17.34 o 
   8  -9   1      510.23      522.25     59.92 o 
   9  -9   1      102.97      108.65     29.57 o 
  -8  -8   1       11.04       10.08      9.39 o 
  -7  -8   1        0.26       -1.59      4.71 o 
  -6  -8   1        1.69        9.74      7.45 o 
  -5  -8   1      128.71      114.52     25.31 o 
  -4  -8   1      310.09      350.67     41.03 o 
  -3  -8   1      103.10      106.24     21.58 o 
  -2  -8   1       87.79       89.85      7.60 o 
  -1  -8   1       45.18       59.46      6.76 o 
   0  -8   1      965.67     1131.11     32.50 o 
   1  -8   1       15.02       15.43      6.20 o 
   2  -8   1      188.88      184.85     11.21 o 
   3  -8   1       64.60       52.11      6.05 o 
   4  -8   1      162.90      136.09     24.33 o 
   5  -8   1        0.72        0.46      8.12 o 
   6  -8   1       22.33       27.17     13.30 o 
   7  -8   1      193.36      188.73     33.90 o 
   8  -8   1       31.19       18.35     11.51 o 
   9  -8   1        1.63        1.60     13.58 o 
  10  -8   1       19.63       11.71      7.89 o 
  -8  -7   1        0.38       24.73     13.80 o 
  -7  -7   1        6.97       16.94     12.41 o 
  -6  -7   1        0.12       -2.22      8.46 o 
  -5  -7   1        9.96       11.10      7.25 o 
  -4  -7   1        6.02        4.31      3.82 o 
  -3  -7   1      476.29      483.19     18.05 o 
  -2  -7   1      459.15      500.27     17.30 o 
  -1  -7   1        0.10       -0.22      1.71 o 
   0  -7   1      220.88      232.58     32.34 o 
   1  -7   1       66.92       66.53      9.10 o 
   2  -7   1        1.10       -0.43      2.69 o 
   3  -7   1      249.73      174.75     22.11 o 
   4  -7   1      274.38      280.99     32.64 o 
   5  -7   1       56.65       41.07     14.51 o 
   6  -7   1        0.53        0.46      5.31 o 
   7  -7   1        1.26        1.52      6.40 o 
   8  -7   1       27.72       30.00     14.52 o 
   9  -7   1       22.90       20.92     13.09 o 
  10  -7   1       28.43       28.45     14.55 o 
  -9  -6   1       81.02      118.38     29.88 o 
  -8  -6   1        0.00        1.86      7.21 o 
  -7  -6   1       10.04        7.67      6.58 o 
  -6  -6   1       48.60       28.29     11.93 o 
  -5  -6   1        3.25        4.50      2.51 o 
  -4  -6   1      823.25      774.72     54.58 o 
  -3  -6   1       64.72       68.62      6.48 o 
  -2  -6   1      138.79      152.15     11.19 o 
  -1  -6   1      157.43      192.37     10.87 o 
   0  -6   1      225.03      294.59     16.77 o 
   1  -6   1      484.81      379.82    232.91 o 
   2  -6   1      312.75      324.28     14.31 o 
   3  -6   1      109.84      115.76     17.82 o 
   4  -6   1       98.14       96.88     12.94 o 
   5  -6   1        2.31       -5.56      5.55 o 
   6  -6   1       84.84       81.96     19.51 o 
   7  -6   1        1.42       -1.05      4.85 o 
   8  -6   1       20.35       15.89     10.95 o 
   9  -6   1        1.60       -2.64      3.08 o 
  10  -6   1       75.76       89.36     25.72 o 
  11  -6   1        9.13      -14.75     11.06 o 
 -10  -5   1        0.70       18.68     12.51 o 
  -9  -5   1        0.60       -2.37      4.66 o 
  -8  -5   1      804.55      926.91     77.71 o 
  -7  -5   1      150.86      148.62     28.89 o 
  -6  -5   1       56.74       21.72      5.59 o 
  -5  -5   1        2.42        0.64      0.96 o 
  -4  -5   1       99.39       73.79     14.96 o 
  -3  -5   1       32.66       34.85      3.92 o 
  -2  -5   1       63.02       74.82      7.34 o 
  -1  -5   1        1.11       -0.03      1.25 o 
   0  -5   1      972.55     1091.30     30.70 o 
   1  -5   1       35.33       46.42      6.67 o 
   2  -5   1       16.94       15.55      6.16 o 
   3  -5   1       20.70       21.53      7.73 o 
   4  -5   1      183.54      205.08     23.98 o 
   5  -5   1       23.07       19.72      5.80 o 
   6  -5   1        7.23        2.84      3.52 o 
   7  -5   1        0.77        1.07      0.58 o 
   8  -5   1      170.27      135.44     15.30 o 
   9  -5   1       21.50       18.93      6.73 o 
  10  -5   1       56.42       45.91     16.51 o 
  11  -5   1       17.31       33.50     16.19 o 
 -10  -4   1       68.41       80.25     24.42 o 
  -9  -4   1       26.72       17.06     11.55 o 
  -8  -4   1      518.11      590.04     61.49 o 
  -7  -4   1       58.56       65.21      8.92 o 
  -6  -4   1       10.28        4.13      1.83 o 
  -5  -4   1       23.32       19.39      2.74 o 
  -4  -4   1       47.23       44.54      4.79 o 
  -3  -4   1       38.20       34.24      4.00 o 
  -2  -4   1        0.32        1.05      1.58 o 
  -1  -4   1       86.13       84.35      5.88 o 
   0  -4   1       67.68       73.93     11.14 o 
   1  -4   1        2.00        2.88      2.14 o 
   2  -4   1      104.99      121.99      6.08 o 
   3  -4   1        2.47       13.16      6.19 o 
   4  -4   1      102.79      111.15     16.70 o 
   5  -4   1       38.57       27.12      7.27 o 
   6  -4   1       11.34       12.22      2.97 o 
   7  -4   1      222.34      239.22     31.53 o 
   8  -4   1        3.13        3.57      4.12 o 
   9  -4   1       20.82       20.65      9.81 o 
  10  -4   1      272.39      243.54     22.35 o 
  11  -4   1        0.00       18.66     11.61 o 
  12  -4   1        3.53       -5.85      7.52 o 
 -10  -3   1       26.04       28.18     16.23 o 
  -9  -3   1        5.31        3.65      4.13 o 
  -8  -3   1      160.15      171.40     16.92 o 
  -7  -3   1        8.36        9.03      4.23 o 
  -6  -3   1        0.05        0.90      1.48 o 
  -5  -3   1       44.16       53.34      6.37 o 
  -4  -3   1      408.14      476.62     25.24 o 
  -3  -3   1       70.31       63.26      5.47 o 
  -2  -3   1       54.08       58.13      4.73 o 
  -1  -3   1      118.43      111.00      5.98 o 
   0  -3   1        2.43        2.30      1.03 o 
   1  -3   1      229.13      243.25     12.89 o 
   2  -3   1      186.84      208.32     18.38 o 
   3  -3   1      411.65      461.39     30.23 o 
   4  -3   1      126.66      138.38      7.71 o 
   5  -3   1      226.80      235.53     24.47 o 
   6  -3   1      392.28      361.03     23.41 o 
   7  -3   1        1.97        5.71      3.55 o 
   8  -3   1      119.90      116.76     22.76 o 
   9  -3   1       25.69       24.47     11.32 o 
  10  -3   1      362.19      413.83     48.77 o 
  11  -3   1       39.11       39.22     16.64 o 
  12  -3   1       14.87        3.43      6.46 o 
 -11  -2   1       79.90       58.25     20.49 o 
 -10  -2   1        0.18       -5.99      7.28 o 
  -9  -2   1       10.86        5.08      3.89 o 
  -8  -2   1       44.94       42.52      9.58 o 
  -7  -2   1        0.00       -0.65      1.72 o 
  -6  -2   1        4.14        0.00      1.76 o 
  -5  -2   1        0.95        0.45      1.91 o 
  -4  -2   1      127.02      138.44      9.24 o 
  -3  -2   1      563.67      573.82     38.82 o 
  -2  -2   1      328.04      330.88     15.02 o 
  -1  -2   1        7.97        9.65      1.63 o 
   0  -2   1       34.47       36.28      3.88 o 
   1  -2   1       36.37       43.14      3.39 o 
   2  -2   1     1502.14     1524.57     48.39 o 
   3  -2   1     1168.46     1169.55     23.58 o 
   4  -2   1     1524.59     1582.74     58.09 o 
   5  -2   1      564.45      572.86     26.33 o 
   6  -2   1     2022.56     2091.45     57.81 o 
   7  -2   1        1.70        9.47      4.38 o 
   8  -2   1        5.64        4.36      3.08 o 
   9  -2   1       39.85       27.19     11.04 o 
  10  -2   1       74.21       71.96     20.47 o 
  11  -2   1       79.59       78.46     20.83 o 
  12  -2   1       27.19        7.55      5.60 o 
 -11  -1   1       56.13        8.93      9.06 o 
 -10  -1   1       35.50       38.32      9.69 o 
  -9  -1   1        4.67        8.21      3.40 o 
  -8  -1   1        0.04        2.07      3.49 o 
  -7  -1   1        8.41        6.79      2.64 o 
  -6  -1   1        1.00       -0.95      2.02 o 
  -5  -1   1       20.02       23.17      4.34 o 
  -4  -1   1        8.77       13.89      3.21 o 
  -3  -1   1      782.39      767.11     51.30 o 
  -2  -1   1     1539.02     1436.62     32.29 o 
  -1  -1   1      473.87      444.08     12.53 o 
   0  -1   1      789.38      695.69     21.42 o 
   1  -1   1       72.30       63.20      3.10 o 
   2  -1   1     4736.16     4649.04     54.47 o 
   3  -1   1    11642.21    11522.05    134.28 o 
   4  -1   1       16.74       11.70      2.77 o 
   5  -1   1     1164.88     1208.24     31.61 o 
   6  -1   1        7.15        7.72      2.55 o 
   7  -1   1      102.29      100.75      9.50 o 
   8  -1   1      144.42      127.32     16.98 o 
   9  -1   1        1.05        0.72      2.70 o 
  10  -1   1        3.93       -1.33      3.98 o 
  11  -1   1       16.07       10.37      8.09 o 
  12  -1   1        3.43        5.07      6.00 o 
 -11   0   1       29.17       38.33     14.66 o 
 -10   0   1       12.87        1.80      2.71 o 
  -9   0   1       47.14       46.94     11.22 o 
  -8   0   1       23.32       21.25      7.01 o 
  -7   0   1       52.21       48.90      8.16 o 
  -6   0   1      737.14      802.47     29.93 o 
  -5   0   1       19.41       19.79      4.30 o 
  -4   0   1      340.46      338.53     15.41 o 
  -3   0   1      333.31      326.31     20.31 o 
  -2   0   1      188.46      193.75     11.25 o 
  -1   0   1       63.52       58.91      4.33 o 
   1   0   1       27.19       27.84      3.13 o 
   2   0   1    16591.80    15615.33    159.20 o 
   3   0   1       96.64       94.46      6.53 o 
   4   0   1     1373.57     1412.58     29.90 o 
   5   0   1      700.69      790.89     23.99 o 
   6   0   1       61.57       67.73      6.91 o 
   7   0   1       17.56       16.74      4.67 o 
   8   0   1      237.10      245.28     22.51 o 
   9   0   1       43.11       40.54      9.93 o 
  10   0   1      155.19      185.89     23.21 o 
  11   0   1        9.40        2.92      8.63 o 
 -11   1   1        3.90        3.31      3.96 o 
 -10   1   1        0.18       -0.99      3.56 o 
  -9   1   1        5.12       -1.19      3.52 o 
  -8   1   1       97.20      103.19     15.28 o 
  -7   1   1       19.96       16.99      5.18 o 
  -6   1   1      318.27      345.51     20.05 o 
  -5   1   1       27.16       25.54      5.27 o 
  -4   1   1        3.02        5.35      2.30 o 
  -3   1   1       11.60       11.01      2.70 o 
  -2   1   1    37544.46    36547.86    475.09 o 
  -1   1   1       71.26       62.17      5.29 o 
   1   1   1       28.74       30.67      4.51 o 
   2   1   1     2096.76     1872.58     33.41 o 
   3   1   1     4698.81     4727.82     51.62 o 
   4   1   1     1731.47     1836.50     70.56 o 
   5   1   1      898.78      949.04     22.66 o 
   6   1   1      178.26      179.99     13.45 o 
   7   1   1        8.13        6.32      3.02 o 
   8   1   1      102.02      107.62     14.45 o 
   9   1   1      124.92      119.21     18.14 o 
  10   1   1      366.48      378.00     31.43 o 
  11   1   1       83.20       90.31     16.06 o 
  12   1   1        7.83        9.47     11.69 o 
 -11   2   1      103.34       85.18     14.57 o 
 -10   2   1       67.45       80.93     16.86 o 
  -9   2   1      140.16      138.92     26.07 o 
  -8   2   1       96.46       97.12     20.33 o 
  -7   2   1        3.78       -1.38      2.77 o 
  -6   2   1        4.07        3.99      2.77 o 
  -5   2   1      304.08      354.33     38.66 o 
  -4   2   1        0.31        0.52      1.61 o 
  -3   2   1        0.42        0.41      1.00 o 
  -2   2   1      227.86      221.90     10.95 o 
  -1   2   1       76.68       74.01      3.70 o 
   0   2   1     2784.38     2577.63     47.21 o 
   1   2   1       11.63        9.35      3.22 o 
   2   2   1      860.79      752.54     32.78 o 
   3   2   1      130.31      130.62      5.49 o 
   4   2   1      171.37      152.73      9.13 o 
   5   2   1      796.86      850.20     25.50 o 
   6   2   1      539.82      543.23     35.36 o 
   7   2   1        2.61        4.19      1.86 o 
   8   2   1      128.37      134.31     15.58 o 
   9   2   1        0.70        2.21      3.58 o 
  10   2   1       40.88       25.50      7.65 o 
  11   2   1       10.19       21.83     13.39 o 
 -11   3   1       22.76        8.09      7.76 o 
 -10   3   1       20.66       18.31      7.85 o 
  -9   3   1      132.96      142.54     16.23 o 
  -8   3   1       90.68       81.03     11.65 o 
  -7   3   1        3.57        6.41      3.71 o 
  -6   3   1      254.67      263.63     15.24 o 
  -5   3   1       38.81       30.43      4.66 o 
  -4   3   1      160.80      146.47     11.11 o 
  -3   3   1        4.59        6.25      2.32 o 
  -2   3   1      988.40      961.03     16.72 o 
  -1   3   1     2935.41     2613.14     45.18 o 
   0   3   1     8793.19     8561.55    127.60 o 
   1   3   1      960.00      945.67     32.83 o 
   2   3   1     2883.60     2720.58     71.80 o 
   3   3   1      122.07      106.92     10.43 o 
   4   3   1        7.20        5.69      1.51 o 
   5   3   1      234.81      248.09     12.17 o 
   6   3   1       91.04       81.47      8.01 o 
   7   3   1      157.06      175.84     15.01 o 
   8   3   1       43.81       38.08      9.87 o 
   9   3   1        3.96       -0.29      2.70 o 
  10   3   1       10.79       -3.21      6.03 o 
  11   3   1       27.41       31.40     18.30 o 
 -11   4   1        4.45      -16.27     11.57 o 
 -10   4   1       23.78       21.64      6.78 o 
  -9   4   1      539.22      564.10     37.51 o 
  -8   4   1      783.49      891.85     37.54 o 
  -7   4   1        0.21        2.94      2.75 o 
  -6   4   1       12.84       13.68      3.55 o 
  -5   4   1       41.11       28.80      7.54 o 
  -4   4   1     3701.35     3614.52     63.68 o 
  -3   4   1     1824.44     1870.43     31.68 o 
  -2   4   1      234.74      206.03      8.25 o 
  -1   4   1       68.16       65.75      4.71 o 
   0   4   1       94.24       88.44      6.69 o 
   1   4   1      329.97      327.53     12.92 o 
   2   4   1       23.91       21.51      4.26 o 
   3   4   1      421.67      474.55     23.09 o 
   4   4   1     1940.76     2133.15     56.72 o 
   5   4   1       15.94       19.44      5.77 o 
   6   4   1        1.87        2.23      2.65 o 
   7   4   1        3.49        2.78      2.28 o 
   8   4   1       45.60       39.96      6.85 o 
   9   4   1        9.98       24.47     12.91 o 
  10   4   1       52.74       70.86     23.32 o 
  11   4   1       21.32       38.38     18.21 o 
 -11   5   1        1.66       12.47     10.20 o 
 -10   5   1       53.52       60.85     21.79 o 
  -9   5   1       11.72        2.15      5.05 o 
  -8   5   1       91.90       85.40     13.05 o 
  -7   5   1       17.05       24.22      4.86 o 
  -6   5   1       14.54       18.04      3.59 o 
  -5   5   1      203.85      220.87     20.02 o 
  -4   5   1      248.81      265.55     10.40 o 
  -3   5   1      296.59      295.68     25.78 o 
  -2   5   1     1118.91     1152.77     52.26 o 
  -1   5   1      207.85      217.41      9.81 o 
   0   5   1     1993.03     2272.37     42.09 o 
   1   5   1      673.13      677.73     35.58 o 
   2   5   1      205.41      138.17     29.58 o 
   3   5   1       49.34       49.00      7.74 o 
   4   5   1       20.76       21.84      5.86 o 
   5   5   1      472.28      474.12     34.78 o 
   6   5   1      378.55      397.69     42.47 o 
   7   5   1       13.09       10.30      7.96 o 
   8   5   1      396.58      465.16     54.31 o 
   9   5   1        0.71       17.58     11.44 o 
  10   5   1       69.73       51.73     22.07 o 
 -11   6   1       19.82       20.01     13.01 o 
 -10   6   1       31.62       38.13     16.72 o 
  -9   6   1      144.46      118.53     28.13 o 
  -8   6   1       17.03       10.81      5.59 o 
  -7   6   1        5.11        5.69      2.40 o 
  -6   6   1      155.27      128.50     31.96 o 
  -5   6   1       68.09       69.03     16.83 o 
  -4   6   1       63.94       62.38     10.01 o 
  -3   6   1      719.65      737.53     43.88 o 
  -2   6   1       90.99      113.38     10.49 o 
  -1   6   1     1459.33     1633.85     31.11 o 
   0   6   1       67.19       87.99      8.28 o 
   1   6   1      301.62      288.51     40.67 o 
   2   6   1      818.35      721.26     73.41 o 
   3   6   1       28.97       45.78     11.93 o 
   4   6   1       10.99       11.67      4.34 o 
   5   6   1       81.46       72.33     17.69 o 
   6   6   1      161.80      157.82     27.39 o 
   7   6   1       62.28       57.19     18.19 o 
   8   6   1       70.39       65.59     20.47 o 
   9   6   1        1.32        3.19      6.07 o 
  10   6   1       14.90       22.73     14.17 o 
 -10   7   1        0.55       -1.34      4.14 o 
  -9   7   1       41.97       57.73     21.64 o 
  -8   7   1        1.06       19.61     11.30 o 
  -7   7   1      114.88       96.25     23.66 o 
  -6   7   1       38.77       39.03     14.36 o 
  -5   7   1        0.51       -2.55      6.89 o 
  -4   7   1       12.99       17.57      9.37 o 
  -3   7   1        2.55        3.86      4.73 o 
  -2   7   1       24.62       25.21      3.98 o 
  -1   7   1       20.42       16.24      6.62 o 
   0   7   1      350.88      425.06     29.54 o 
   1   7   1      187.89      195.76     14.32 o 
   2   7   1       54.79       61.35      7.05 o 
   3   7   1       14.62       13.50      8.02 o 
   4   7   1       71.64      107.06     20.54 o 
   5   7   1        0.00      -11.94      7.96 o 
   6   7   1       51.78       50.75     16.31 o 
   7   7   1        1.17      -12.51      9.04 o 
   8   7   1       94.98       91.71     25.19 o 
   9   7   1        0.29      -24.76     16.51 o 
  -9   8   1       27.55       34.40     16.35 o 
  -8   8   1       83.23       77.59     23.06 o 
  -7   8   1       66.79       79.41     21.73 o 
  -6   8   1        2.23       -4.48      8.54 o 
  -5   8   1       25.19       11.84      8.13 o 
  -4   8   1      169.23      136.44     23.94 o 
  -3   8   1      233.98      217.53     19.21 o 
  -2   8   1       37.74       30.86      4.89 o 
  -1   8   1      417.63      432.60     26.90 o 
   0   8   1        0.50        0.24      1.50 o 
   1   8   1      131.48      155.94     13.81 o 
   2   8   1       35.96       35.13      8.12 o 
   3   8   1       98.58       92.19     19.28 o 
   4   8   1       11.97        9.39      7.40 o 
   5   8   1       48.91       43.89     14.24 o 
   6   8   1      107.61      105.72     24.61 o 
   7   8   1        4.17        5.48      6.07 o 
   8   8   1        9.32       15.89     12.55 o 
   9   8   1        0.77       10.86      8.09 o 
  -9   9   1        5.33        8.06      8.03 o 
  -8   9   1       31.73       16.47     10.39 o 
  -7   9   1       15.91       21.83     12.41 o 
  -6   9   1       15.50       25.77     12.60 o 
  -5   9   1      216.84      226.98     35.05 o 
  -4   9   1      119.25      132.07     24.53 o 
  -3   9   1       67.86       29.23     20.21 o 
  -2   9   1      564.95      534.30     25.27 o 
  -1   9   1      126.07      112.20     14.71 o 
   0   9   1        6.88       17.12      9.33 o 
   1   9   1       28.37       34.00      6.84 o 
   2   9   1      125.05      114.58     11.51 o 
   3   9   1        0.03        8.99      6.82 o 
   4   9   1        0.16        1.33      6.61 o 
   5   9   1        1.20       10.14      9.06 o 
   6   9   1       15.69       13.94      8.50 o 
   7   9   1        0.51        7.12      7.93 o 
   8   9   1       42.99       70.34     23.81 o 
  -8  10   1       27.70       14.70     11.31 o 
  -7  10   1        2.40       13.20     12.56 o 
  -6  10   1       60.56       56.94     20.24 o 
  -5  10   1       35.52       47.60     16.83 o 
  -4  10   1       62.73       64.08     18.38 o 
  -3  10   1        7.32        6.66      2.82 o 
  -2  10   1       60.48       60.00      9.57 o 
  -1  10   1        1.19        1.00      1.85 o 
   0  10   1      167.60      194.50     29.99 o 
   1  10   1      208.46      163.69     31.46 o 
   2  10   1      482.58      474.82     24.68 o 
   3  10   1       33.25       34.43     13.62 o 
   4  10   1        0.77        3.94      3.75 o 
   5  10   1       30.95       17.14     10.82 o 
   6  10   1       24.21       27.71     12.26 o 
   7  10   1        0.56       -4.83      7.59 o 
  -7  11   1       33.72       16.42     11.79 o 
  -6  11   1        9.12        7.55      5.32 o 
  -5  11   1        0.03        3.47      7.03 o 
  -4  11   1        2.08       12.87      9.75 o 
  -3  11   1      104.40       74.90     19.02 o 
  -2  11   1      119.19      134.82     25.75 o 
  -1  11   1      138.98      123.34     22.99 o 
   0  11   1       17.89       18.28      6.08 o 
   1  11   1        0.29       -1.91      4.39 o 
   2  11   1       35.82       31.69     12.79 o 
   3  11   1        2.14        6.68      6.70 o 
   4  11   1        4.60        8.37      7.81 o 
   5  11   1       26.48       72.52     22.65 o 
   6  11   1       25.65       36.23     17.62 o 
  -6  12   1        8.35       16.18     11.51 o 
  -5  12   1       32.84       34.78     13.28 o 
  -4  12   1        2.09       -3.36      5.63 o 
  -3  12   1       30.73       23.42     10.94 o 
  -2  12   1       44.88       34.71     12.68 o 
  -1  12   1        6.66        1.11      4.48 o 
   0  12   1       22.63       16.96      6.63 o 
   1  12   1       19.55       16.20     10.15 o 
   2  12   1        1.54        0.22      5.55 o 
   3  12   1        0.91      -11.00      9.15 o 
   4  12   1        0.42        0.38      4.04 o 
   5  12   1       52.24       82.55     25.19 o 
  -5  13   1        3.03       -9.57      9.00 o 
  -4  13   1       33.18       33.84     13.24 o 
  -3  13   1        0.03        7.53      7.51 o 
  -2  13   1       30.88      275.97    258.55 o 
  -1  13   1        0.01       -2.00      3.18 o 
   0  13   1       28.33       12.42      9.52 o 
   1  13   1        0.24        5.77      6.88 o 
   2  13   1        6.64        3.99      6.71 o 
   3  13   1        0.00       12.68      5.85 o 
  -2 -12   2        5.41       -1.04      8.18 o 
  -1 -12   2       78.69       92.36     24.61 o 
   0 -12   2       58.45       50.73     17.62 o 
   1 -12   2       14.71       32.72     14.62 o 
   2 -12   2        1.08       -1.09      2.65 o 
   3 -12   2        5.36       -3.98      5.58 o 
   4 -12   2        1.13       -3.54      5.90 o 
   5 -12   2        2.94       19.18      8.79 o 
  -4 -11   2       11.40       19.99     12.06 o 
  -3 -11   2       28.25       37.41     15.53 o 
  -2 -11   2        0.50       13.42     11.26 o 
  -1 -11   2        0.02       -0.71      6.54 o 
   0 -11   2       27.08       20.68      5.14 o 
   1 -11   2        1.31        3.00      3.33 o 
   2 -11   2        7.49        2.01      5.50 o 
   3 -11   2       45.16       42.95     15.21 o 
   4 -11   2      283.88      357.49     46.43 o 
   5 -11   2       46.52       49.19     18.40 o 
   6 -11   2       81.23      120.54     28.88 o 
   7 -11   2       51.09       67.37     22.02 o 
  -5 -10   2       32.41       19.65     11.62 o 
  -4 -10   2       43.59       58.40     19.06 o 
  -3 -10   2        0.56       11.17     10.16 o 
  -2 -10   2        0.00       21.04     10.72 o 
  -1 -10   2       14.29       20.47     10.40 o 
   0 -10   2       19.06       10.21      2.72 o 
   1 -10   2        8.93        1.23      2.32 o 
   2 -10   2       37.43       39.70      7.39 o 
   3 -10   2        4.01       20.19     10.59 o 
   4 -10   2        0.00        0.75      6.24 o 
   5 -10   2       84.04      103.64     25.73 o 
   6 -10   2       75.84       78.36     23.12 o 
   7 -10   2        0.46       10.54      9.10 o 
   8 -10   2       30.13       42.47     16.22 o 
  -6  -9   2        0.10        3.94      5.92 o 
  -5  -9   2       67.16       72.08     20.28 o 
  -4  -9   2       19.12       18.99     10.07 o 
  -3  -9   2        4.00        0.65      4.30 o 
  -2  -9   2       53.81       76.45     19.19 o 
  -1  -9   2       10.96       10.02      3.45 o 
   0  -9   2      102.85       91.72     12.20 o 
   1  -9   2        2.73        2.30      2.29 o 
   2  -9   2      105.99       25.79     58.60 o 
   3  -9   2      142.80      123.57     11.75 o 
   4  -9   2       88.11       90.34     21.44 o 
   5  -9   2       15.30       21.19     10.62 o 
   6  -9   2        7.15       11.55     10.36 o 
   7  -9   2       51.11      290.73     42.52 o 
   8  -9   2       21.58        5.76      7.69 o 
   9  -9   2       32.87       35.99     16.69 o 
  -7  -8   2        7.95       17.99     13.53 o 
  -6  -8   2       34.59       38.52     15.11 o 
  -5  -8   2      188.89      237.72     35.89 o 
  -4  -8   2        0.16       -6.75      6.26 o 
  -3  -8   2      116.46      123.55     23.78 o 
  -2  -8   2      464.98      517.48     25.80 o 
  -1  -8   2        4.43        0.11      2.03 o 
   0  -8   2      571.74      598.76     29.98 o 
   1  -8   2      564.19      579.55     26.00 o 
   2  -8   2     1415.51     1578.15     44.23 o 
   3  -8   2       60.74       47.20      7.51 o 
   4  -8   2       84.49      115.41     22.85 o 
   5  -8   2        1.12       -0.11      2.91 o 
   6  -8   2      969.93      947.96     71.99 o 
   7  -8   2        3.57        7.68      7.33 o 
   8  -8   2       12.45       13.64      9.88 o 
   9  -8   2        2.45      -13.78     10.46 o 
  -8  -7   2        0.18       25.18     13.73 o 
  -7  -7   2       16.54       11.44      9.14 o 
  -6  -7   2       21.38       17.20     10.31 o 
  -5  -7   2        1.65        2.18      5.06 o 
  -4  -7   2        0.14       -0.67      0.89 o 
  -3  -7   2       20.71       20.73      4.46 o 
  -2  -7   2      901.54      995.91     78.14 o 
  -1  -7   2      361.06      425.45     18.36 o 
   0  -7   2       94.31      116.38     12.34 o 
   1  -7   2       36.26       27.79      8.35 o 
   2  -7   2        0.47       -0.31      2.26 o 
   3  -7   2       95.13       93.08      7.03 o 
   4  -7   2       87.06      101.34     20.33 o 
   5  -7   2       27.18       15.51      7.75 o 
   6  -7   2        9.44       11.86      8.18 o 
   7  -7   2        0.00       -4.06      5.67 o 
   8  -7   2       54.94       41.32     15.34 o 
   9  -7   2        0.76       -2.12      4.84 o 
  10  -7   2        0.08       10.24     10.92 o 
  -9  -6   2       26.18       21.82     13.39 o 
  -8  -6   2        2.88        5.60      6.05 o 
  -7  -6   2       30.27       24.15     11.97 o 
  -6  -6   2       32.01       41.58     15.27 o 
  -5  -6   2      617.30      283.88     49.80 o 
  -4  -6   2      326.73      256.00     15.06 o 
  -3  -6   2      154.94      166.54     12.30 o 
  -2  -6   2      518.40      576.85     24.24 o 
  -1  -6   2       74.86       72.88      7.22 o 
   0  -6   2        7.77       10.44      2.90 o 
   1  -6   2        6.68        3.67      4.84 o 
   2  -6   2       33.65       51.66      8.40 o 
   3  -6   2      382.08      385.94     14.62 o 
   4  -6   2        5.95        2.67      2.44 o 
   5  -6   2       32.49       23.18      9.92 o 
   6  -6   2      120.64      109.61     22.03 o 
   7  -6   2      201.06      205.62     32.53 o 
   8  -6   2      107.34      110.52     24.74 o 
   9  -6   2       55.90       54.46     19.19 o 
  10  -6   2      152.17      159.22     33.75 o 
  11  -6   2        8.71       -8.53      8.82 o 
  -9  -5   2        0.12        5.33      7.15 o 
  -8  -5   2        5.08        2.21      5.15 o 
  -7  -5   2      135.42      116.45     26.32 o 
  -6  -5   2     1718.20     1115.16     81.45 o 
  -5  -5   2      147.87      134.09      7.62 o 
  -4  -5   2       17.75       17.66      3.36 o 
  -3  -5   2      512.10      523.49     21.70 o 
  -2  -5   2      343.44      388.93     18.79 o 
  -1  -5   2       42.21       40.23      4.95 o 
   0  -5   2      184.78      220.93     14.30 o 
   1  -5   2      106.11      108.94      8.04 o 
   2  -5   2      221.96      247.67     16.91 o 
   3  -5   2        4.19        5.33      1.67 o 
   4  -5   2        1.65        1.21      3.69 o 
   5  -5   2       42.70       44.70      7.47 o 
   6  -5   2       14.45       12.09      6.21 o 
   7  -5   2        2.60        0.03      3.24 o 
   8  -5   2        3.62        1.39      0.59 o 
   9  -5   2        0.37       -6.29      8.15 o 
  10  -5   2        4.03      -12.19      9.21 o 
  11  -5   2      119.36       87.63     26.33 o 
 -10  -4   2       60.32       62.06     25.94 o 
  -9  -4   2       20.85       10.19      9.30 o 
  -8  -4   2      179.55      179.00     32.52 o 
  -7  -4   2       35.66       30.48      6.46 o 
  -6  -4   2      227.90      217.61     11.31 o 
  -5  -4   2        5.95        8.26      3.99 o 
  -4  -4   2       63.95       68.36      6.86 o 
  -3  -4   2      430.99      422.86     16.03 o 
  -2  -4   2      886.27      971.42     28.65 o 
  -1  -4   2      565.74      581.02     17.43 o 
   0  -4   2      524.85      583.17     22.03 o 
   1  -4   2      101.20      106.93      7.32 o 
   2  -4   2      431.17      470.02     14.80 o 
   3  -4   2       14.51       16.16      3.52 o 
   4  -4   2      110.01      144.81     19.94 o 
   5  -4   2       17.10       13.30      3.68 o 
   6  -4   2      127.35      133.45      7.88 o 
   7  -4   2        7.27        6.87      3.12 o 
   8  -4   2      210.13      208.29     15.91 o 
   9  -4   2       12.31       16.85      9.90 o 
  10  -4   2       11.80       19.05     10.95 o 
  11  -4   2       21.78       12.25      9.39 o 
  12  -4   2        1.63        7.72      8.19 o 
 -10  -3   2       40.90       62.06     22.51 o 
  -9  -3   2       76.62       96.63     26.32 o 
  -8  -3   2        7.52        2.72      6.61 o 
  -7  -3   2       11.96       17.63      5.42 o 
  -6  -3   2        0.00       -0.38      3.16 o 
  -5  -3   2        7.55        4.63      4.07 o 
  -4  -3   2      106.32      110.93     12.22 o 
  -3  -3   2       49.58       47.32      5.22 o 
  -2  -3   2      152.94      140.45      8.18 o 
  -1  -3   2      141.35      168.41      8.51 o 
   0  -3   2      159.05      171.08     10.87 o 
   1  -3   2        7.09       10.84      2.66 o 
   2  -3   2        0.64       -0.14      0.76 o 
   3  -3   2      933.64      930.88     31.02 o 
   4  -3   2      477.83      522.93     14.49 o 
   5  -3   2      212.06      211.04     11.58 o 
   6  -3   2       71.56       84.03      7.60 o 
   7  -3   2       68.42       54.87      8.14 o 
   8  -3   2     1822.64     1721.19     89.11 o 
   9  -3   2        2.08        4.12      6.47 o 
  10  -3   2        0.49      -15.35     10.24 o 
  11  -3   2        0.16      -18.01     12.01 o 
  12  -3   2        6.81        7.98      8.39 o 
 -10  -2   2       64.08       69.38     22.81 o 
  -9  -2   2       37.68       51.08     10.72 o 
  -8  -2   2       16.89       46.98     55.73 o 
  -7  -2   2        3.77        4.59      3.27 o 
  -6  -2   2       15.17       16.25      7.69 o 
  -5  -2   2       35.75       45.83      6.41 o 
  -4  -2   2        3.28        8.47      3.75 o 
  -3  -2   2      428.39      452.61     21.08 o 
  -2  -2   2       17.40       15.01      2.62 o 
  -1  -2   2     2299.51     2170.76     37.42 o 
   0  -2   2     1035.38      972.49     20.01 o 
   1  -2   2       14.77       20.11      2.71 o 
   2  -2   2       28.63       34.38      2.79 o 
   3  -2   2      172.14      168.96      8.10 o 
   4  -2   2        4.37        7.16      2.35 o 
   5  -2   2      367.93      369.27     15.43 o 
   6  -2   2      207.20      218.47     17.77 o 
   7  -2   2      127.72      142.71     15.16 o 
   8  -2   2     2196.68     2369.80    101.08 o 
   9  -2   2       27.08       22.73     10.94 o 
  10  -2   2        0.27       -7.63      7.08 o 
  11  -2   2        1.23      -12.69      9.41 o 
  12  -2   2        4.30        9.89      8.74 o 
 -11  -1   2        1.20        2.08      6.60 o 
 -10  -1   2       97.82       77.18     15.26 o 
  -9  -1   2       11.88        9.82      5.36 o 
  -8  -1   2        7.79        4.05      3.63 o 
  -7  -1   2       17.11       15.57      4.66 o 
  -6  -1   2      159.33      173.73     19.21 o 
  -5  -1   2       94.84      102.08      9.59 o 
  -4  -1   2       84.51       76.92      9.80 o 
  -3  -1   2        0.42       -0.24      1.31 o 
  -2  -1   2      399.35      374.27     15.82 o 
  -1  -1   2      155.48      159.06      7.37 o 
   0  -1   2     2192.96     2161.88     36.14 o 
   1  -1   2       17.80       20.14      2.24 o 
   2  -1   2        0.04        0.40      0.82 o 
   3  -1   2      542.52      543.43     15.41 o 
   4  -1   2     2598.55     2624.82     45.90 o 
   5  -1   2     2280.02     2459.04     47.85 o 
   6  -1   2      246.85      246.49     15.56 o 
   7  -1   2       33.11       33.94      5.61 o 
   8  -1   2        3.32        6.48      2.40 o 
   9  -1   2      151.61      162.32     38.14 o 
  10  -1   2        0.05        2.55      3.62 o 
  11  -1   2        2.76       11.45      7.36 o 
  12  -1   2        0.42        1.22      4.29 o 
 -11   0   2       15.93       13.78      9.62 o 
 -10   0   2       12.68       12.62      6.75 o 
  -9   0   2       27.25       17.86      7.18 o 
  -8   0   2        2.13       -2.36      3.02 o 
  -7   0   2       40.91       34.47      7.02 o 
  -6   0   2       34.61       29.70      5.73 o 
  -5   0   2      172.97      202.17     18.86 o 
  -4   0   2     2744.34     2593.76     61.94 o 
  -3   0   2        0.97       -0.40      1.09 o 
  -2   0   2      155.48      140.54      9.65 o 
  -1   0   2       85.57       71.58      4.83 o 
   0   0   2     3319.41     2955.88     55.78 o 
   1   0   2        8.36        9.46      1.27 o 
   2   0   2      595.54      532.27     11.34 o 
   3   0   2     1592.55     1545.17     29.16 o 
   4   0   2       85.24       72.06      6.80 o 
   5   0   2       14.97       18.00      3.58 o 
   6   0   2        0.58       -1.16      2.20 o 
   7   0   2        1.31        1.23      1.69 o 
   8   0   2       48.46       54.50      7.90 o 
   9   0   2        7.01        5.77      3.38 o 
  10   0   2        0.00        0.88      3.56 o 
  11   0   2        9.93        8.73      7.93 o 
  12   0   2       15.69       20.53      8.43 o 
 -11   1   2       22.01       18.96      7.30 o 
 -10   1   2       36.44       45.44     10.41 o 
  -9   1   2       35.10       48.80     10.44 o 
  -8   1   2      157.35      152.11     24.79 o 
  -7   1   2        0.05        4.72      2.53 o 
  -6   1   2       54.48       75.91      9.38 o 
  -5   1   2        0.25       -1.91      1.94 o 
  -4   1   2        0.73        1.13      1.53 o 
  -3   1   2        0.00        0.86      1.20 o 
  -2   1   2      451.59      440.55     16.52 o 
  -1   1   2        4.13        5.50      2.54 o 
   0   1   2    14569.73    11506.45    157.94 o 
   1   1   2       35.65       30.49      2.67 o 
   2   1   2     6013.70     5816.94     50.00 o 
   3   1   2     1001.35      970.02     24.29 o 
   4   1   2       48.44       41.03      4.67 o 
   5   1   2      359.17      392.73     16.19 o 
   6   1   2      762.99      818.88     25.67 o 
   7   1   2       98.81      102.87      8.98 o 
   8   1   2      455.91      481.82     31.11 o 
   9   1   2       29.32       25.83     13.21 o 
  10   1   2       33.18       43.25     10.44 o 
  11   1   2       70.81       95.88     16.86 o 
  12   1   2        7.21        9.06      9.56 o 
 -11   2   2        7.13        8.34      6.96 o 
 -10   2   2        1.31       13.69      9.25 o 
  -9   2   2      140.43      142.60     17.23 o 
  -8   2   2      170.70      167.32     17.82 o 
  -7   2   2      171.72      182.63     17.02 o 
  -6   2   2       77.72       90.96      9.72 o 
  -5   2   2        2.73        1.30      2.90 o 
  -4   2   2       76.13       95.10      8.19 o 
  -3   2   2       40.75       39.43      4.61 o 
  -2   2   2      975.71      900.90     30.21 o 
  -1   2   2     1267.93     1134.89     21.67 o 
   0   2   2     1151.86      965.95     27.91 o 
   1   2   2       12.71       12.94      2.54 o 
   2   2   2     1156.15     1075.42     23.33 o 
   3   2   2     2656.44     2436.44     32.68 o 
   4   2   2      638.15      652.90     24.16 o 
   5   2   2       93.18      114.52      8.54 o 
   6   2   2      106.70       87.38      7.08 o 
   7   2   2       17.15       18.84      4.91 o 
   8   2   2      844.65      991.42     42.79 o 
   9   2   2       18.84       14.27      5.30 o 
  10   2   2      451.42      484.76     34.15 o 
  11   2   2       41.29       32.11     16.00 o 
  12   2   2        2.43       -1.44      5.97 o 
 -11   3   2       16.38       30.50     14.97 o 
 -10   3   2       39.92       27.05      9.99 o 
  -9   3   2       47.73       47.49     11.27 o 
  -8   3   2       66.28       69.34     11.12 o 
  -7   3   2       19.33       20.42      7.20 o 
  -6   3   2        4.29        3.78      3.64 o 
  -5   3   2        6.29        3.04      1.81 o 
  -4   3   2      173.48      164.29     10.42 o 
  -3   3   2       37.00       31.72      5.58 o 
  -2   3   2      988.10      957.15     20.68 o 
  -1   3   2     2186.41     2065.97     45.70 o 
   0   3   2      479.27      446.35     14.21 o 
   1   3   2      431.99      401.98     15.84 o 
   2   3   2      358.01      334.30     11.50 o 
   3   3   2      321.18      256.94     21.16 o 
   4   3   2      217.55      249.50     12.45 o 
   5   3   2        5.99        4.72      1.30 o 
   6   3   2      372.98      403.99     18.24 o 
   7   3   2       86.25      109.08     11.78 o 
   8   3   2      287.11      281.69     43.63 o 
   9   3   2       30.52       32.63      7.58 o 
  10   3   2       23.79       37.55     20.19 o 
  11   3   2       81.62       95.01     29.38 o 
 -11   4   2       13.67       31.76     18.03 o 
 -10   4   2      174.17      172.97     19.30 o 
  -9   4   2       40.78       44.42      9.27 o 
  -8   4   2        1.35        0.73      2.51 o 
  -7   4   2      137.24      140.69     13.95 o 
  -6   4   2       97.74      108.50     10.19 o 
  -5   4   2        3.62        2.72      2.10 o 
  -4   4   2      117.61      117.19     11.17 o 
  -3   4   2      389.64      404.17     18.78 o 
  -2   4   2        6.06        4.35      1.61 o 
  -1   4   2       60.01       52.45      4.18 o 
   0   4   2     1948.12     1896.49    126.23 o 
   1   4   2     1154.68     1157.32     44.66 o 
   2   4   2       27.46       15.62      5.67 o 
   3   4   2      464.75      451.70     32.57 o 
   4   4   2        0.09       -1.89      4.23 o 
   5   4   2      567.86      643.26     32.69 o 
   6   4   2      217.39      193.53     25.26 o 
   7   4   2       36.85       31.02      7.41 o 
   8   4   2       14.73        8.86      2.84 o 
   9   4   2        0.73        0.41      1.45 o 
  10   4   2        5.58        0.44      3.50 o 
  11   4   2      211.86      218.64     42.67 o 
 -11   5   2       67.22       64.04     22.51 o 
 -10   5   2       68.49       75.16     23.87 o 
  -9   5   2        8.07        9.19      5.82 o 
  -8   5   2        0.05        0.09      6.18 o 
  -7   5   2      161.69      154.40     13.72 o 
  -6   5   2      972.45     1030.86     33.50 o 
  -5   5   2      127.98      163.82     12.05 o 
  -4   5   2      144.52      148.62     11.74 o 
  -3   5   2       24.33       28.55      3.44 o 
  -2   5   2        6.57        4.66      1.45 o 
  -1   5   2      188.97      182.53     10.62 o 
   0   5   2       10.98       19.01      5.87 o 
   1   5   2       12.63        8.42      2.80 o 
   2   5   2     8394.41     8551.38     99.49 o 
   3   5   2        4.95        9.64      5.88 o 
   4   5   2      106.17      131.61     16.57 o 
   5   5   2       14.52       13.40      4.66 o 
   6   5   2       12.20       15.82     10.85 o 
   7   5   2      376.23      368.30     43.96 o 
   8   5   2      515.75      480.54     54.42 o 
   9   5   2       22.05       23.04     13.84 o 
  10   5   2       17.58       27.42     15.09 o 
  11   5   2       29.18       26.40     14.53 o 
 -10   6   2       34.38       38.72     16.73 o 
  -9   6   2      114.92      137.59     30.48 o 
  -8   6   2        0.77        2.62      2.87 o 
  -7   6   2        1.65       -0.97     10.44 o 
  -6   6   2       98.88      114.27     10.02 o 
  -5   6   2       16.45       16.15      3.50 o 
  -4   6   2      416.13      451.76     23.24 o 
  -3   6   2        0.20        1.49      0.89 o 
  -2   6   2        0.04        1.63      1.79 o 
  -1   6   2      232.00      224.68     16.63 o 
   0   6   2       77.06      110.13     10.49 o 
   1   6   2       42.26       59.57      7.18 o 
   2   6   2        0.04       -0.27      1.54 o 
   3   6   2      346.95      364.30     32.94 o 
   4   6   2      259.34      270.34     20.87 o 
   5   6   2       46.47       35.12     11.49 o 
   6   6   2       79.36       73.68     18.72 o 
   7   6   2      194.83      250.04     36.74 o 
   8   6   2        2.40        3.18      5.35 o 
   9   6   2        1.86        2.89      5.68 o 
  10   6   2        3.12       22.58     13.98 o 
 -10   7   2       44.48       49.38     20.96 o 
  -9   7   2       51.27       55.98     19.25 o 
  -8   7   2       61.63       58.88     20.22 o 
  -7   7   2       30.61       21.86      4.33 o 
  -6   7   2       62.40       48.47      5.46 o 
  -5   7   2       98.35       80.09     19.79 o 
  -4   7   2      166.69      200.04     28.05 o 
  -3   7   2      401.54      434.31     15.83 o 
  -2   7   2       33.27       38.32      5.99 o 
  -1   7   2       10.09        8.86      3.54 o 
   0   7   2      736.54      796.10     28.15 o 
   1   7   2       89.78       86.99      9.56 o 
   2   7   2        0.15        1.34      1.42 o 
   3   7   2        1.70        0.59      2.72 o 
   4   7   2        7.88       -0.40      3.25 o 
   5   7   2       29.59       20.05      9.13 o 
   6   7   2        0.02       -1.50      3.55 o 
   7   7   2       13.12       12.68      8.49 o 
   8   7   2       28.18       23.48     10.18 o 
   9   7   2        5.56        6.93      8.99 o 
  10   7   2       48.63       65.78     23.49 o 
  -9   8   2       39.99       24.12     13.83 o 
  -8   8   2       60.73       62.46     20.73 o 
  -7   8   2        7.39       24.51     12.61 o 
  -6   8   2        0.83       -2.11      5.27 o 
  -5   8   2       22.45       25.81     11.79 o 
  -4   8   2       97.28       89.14     19.10 o 
  -3   8   2        0.07        1.84      1.36 o 
  -2   8   2      708.78      741.04     25.97 o 
  -1   8   2      137.18      146.26     15.19 o 
   0   8   2      258.01      106.41    148.86 o 
   1   8   2        5.95        5.08      2.27 o 
   2   8   2      201.76      191.80     21.19 o 
   3   8   2        0.56       -1.79      3.79 o 
   4   8   2        0.78        4.92      4.94 o 
   5   8   2        0.33        5.19      5.52 o 
   6   8   2       87.68      111.20     24.90 o 
   7   8   2      103.72      130.00     28.53 o 
   8   8   2        0.95        7.17      8.11 o 
   9   8   2        0.18        0.05      6.08 o 
  -9   9   2       17.46       44.38     19.36 o 
  -8   9   2        0.64        1.50      7.37 o 
  -7   9   2        0.91       -2.63      4.16 o 
  -6   9   2       17.17       16.32     10.20 o 
  -5   9   2       19.27       13.83      9.50 o 
  -4   9   2       11.16       14.22      8.63 o 
  -3   9   2      600.20      479.28     72.00 o 
  -2   9   2        1.87        2.02      2.05 o 
  -1   9   2      202.91      205.15     19.36 o 
   0   9   2      583.73      603.42     31.64 o 
   1   9   2        4.91        3.19      3.13 o 
   2   9   2      249.91      221.43     15.77 o 
   3   9   2       21.34        1.35     10.01 o 
   4   9   2      366.52      345.72     41.85 o 
   5   9   2        0.30        4.01      4.76 o 
   6   9   2        2.63        2.74      7.49 o 
   7   9   2       11.27       26.93     13.84 o 
   8   9   2        0.14      -19.90     13.27 o 
  -8  10   2        3.60       24.32     14.03 o 
  -7  10   2      515.19      539.17     62.45 o 
  -6  10   2      221.02      154.51     31.89 o 
  -5  10   2      145.67      151.36     29.94 o 
  -4  10   2      357.03      360.39     43.77 o 
  -3  10   2      217.13      122.97     47.70 o 
  -2  10   2       54.64       48.25     10.03 o 
  -1  10   2        4.35        3.29      3.92 o 
   0  10   2      219.15      195.85     17.90 o 
   1  10   2        3.67        1.68      4.86 o 
   2  10   2        3.82        3.21      2.25 o 
   3  10   2      224.14      232.92     35.01 o 
   4  10   2      151.87      147.45     28.99 o 
   5  10   2       33.75       28.87     13.87 o 
   6  10   2        4.30       -3.14      5.54 o 
   7  10   2        8.76        6.23      8.44 o 
   8  10   2        0.38      -12.23     10.49 o 
  -7  11   2       11.78        9.97     15.56 o 
  -6  11   2        1.23        2.64      7.94 o 
  -5  11   2      100.11       69.28     21.63 o 
  -4  11   2        0.37        7.60      7.85 o 
  -3  11   2       33.28       45.34     14.95 o 
  -2  11   2        7.51       10.13      7.54 o 
  -1  11   2      168.98      149.35     24.62 o 
   0  11   2      272.24      276.34     17.97 o 
   1  11   2       88.99      118.10     25.69 o 
   2  11   2       20.65       25.06      6.29 o 
   3  11   2        0.00       -5.47      6.29 o 
   4  11   2       54.89       78.49     22.44 o 
   5  11   2        3.99        3.03      5.56 o 
   6  11   2        8.39       17.71     11.70 o 
   7  11   2       33.44       42.26     18.91 o 
  -6  12   2       21.39       11.54     10.32 o 
  -5  12   2      101.09       97.21     25.53 o 
  -4  12   2        1.20       -7.37      7.61 o 
  -3  12   2        3.07       -3.69      5.74 o 
  -2  12   2        5.70      -12.84      8.56 o 
  -1  12   2        1.68        3.64      4.09 o 
   0  12   2       48.18       57.84     11.56 o 
   1  12   2      138.12      151.38     30.02 o 
   2  12   2       10.37       14.86     10.11 o 
   3  12   2       36.80       61.05     19.50 o 
   4  12   2        1.60        2.13      5.24 o 
   5  12   2        3.90        1.05      7.58 o 
  -5  13   2       62.00       68.31     22.63 o 
  -4  13   2       31.07       23.58     12.76 o 
  -3  13   2        1.97        2.55      5.03 o 
  -2  13   2        3.85       -0.57      2.89 o 
  -1  13   2       11.80       11.61      9.72 o 
   0  13   2        0.00       -0.41      4.77 o 
   1  13   2        9.76        9.86     12.41 o 
   2  13   2       16.05       21.72     13.24 o 
   3  13   2       16.65       24.17     14.98 o 
   0 -12   3        6.74        7.15      6.69 o 
   1 -12   3        5.07       -4.63      5.72 o 
   2 -12   3       26.38       19.15     10.88 o 
   3 -12   3       21.18       16.98     10.32 o 
   4 -12   3        0.10        9.32      8.48 o 
  -2 -11   3       32.37       23.86      8.53 o 
  -1 -11   3      101.79      109.66     16.07 o 
   0 -11   3        2.14       -2.07      3.75 o 
   1 -11   3       26.85       39.98      9.94 o 
   2 -11   3        2.35        1.44      3.10 o 
   3 -11   3       18.65        9.66      8.11 o 
   4 -11   3        7.29        7.19      5.98 o 
   5 -11   3       69.22      113.76     27.31 o 
   6 -11   3       36.76       23.28     13.36 o 
   7 -11   3        2.76       12.15     10.61 o 
  -4 -10   3       20.91       64.65     22.09 o 
  -3 -10   3        9.94        7.70      5.84 o 
  -2 -10   3       13.55        4.78      5.60 o 
  -1 -10   3        0.14        3.57      4.28 o 
   0 -10   3       19.31       21.73      4.86 o 
   1 -10   3       14.30       14.75      4.32 o 
   2 -10   3       33.39       45.62     15.01 o 
   3 -10   3        0.52       -6.40     10.14 o 
   4 -10   3       31.50       33.17     13.79 o 
   5 -10   3       40.57       48.35     17.61 o 
   6 -10   3        4.82        3.79     10.77 o 
   7 -10   3        0.39        9.88      9.80 o 
   8 -10   3       72.67      106.83     29.03 o 
  -5  -9   3       22.39       12.97      8.53 o 
  -4  -9   3        0.03       13.73     10.78 o 
  -3  -9   3        1.17        3.22      4.68 o 
  -2  -9   3        0.04       -0.33      4.45 o 
  -1  -9   3       47.52       50.19      9.90 o 
   0  -9   3        0.40       -1.25      1.68 o 
   1  -9   3       85.21      110.20     11.02 o 
   2  -9   3        4.25        7.36      6.02 o 
   3  -9   3       33.24       30.71      6.50 o 
   4  -9   3      355.48      436.02     47.71 o 
   5  -9   3      110.77      135.19     27.61 o 
   6  -9   3        3.01        6.95      7.60 o 
   7  -9   3       48.43       57.18     20.25 o 
   8  -9   3       10.28       10.90      9.43 o 
  -6  -8   3       16.76       15.13      9.42 o 
  -5  -8   3        4.28        1.63      4.35 o 
  -4  -8   3        0.01       12.69      9.13 o 
  -3  -8   3       13.74       21.54     10.79 o 
  -2  -8   3       75.16       83.10     10.79 o 
  -1  -8   3       23.98       26.60      6.40 o 
   0  -8   3      184.05      175.04     13.13 o 
   1  -8   3      130.08      136.81     15.04 o 
   2  -8   3       49.98        9.11     15.94 o 
   3  -8   3      261.93      260.41     30.81 o 
   4  -8   3      179.38      133.95     46.84 o 
   5  -8   3       74.07       96.17     21.45 o 
   6  -8   3       60.91      109.16     25.75 o 
   7  -8   3        4.52       14.07     11.83 o 
   8  -8   3      363.24      316.11     46.21 o 
   9  -8   3       21.36       36.15     16.39 o 
  -7  -7   3       21.98        5.55      6.53 o 
  -6  -7   3       19.80       13.24      9.20 o 
  -5  -7   3       31.16       34.11     12.95 o 
  -4  -7   3      159.60      214.02     30.77 o 
  -3  -7   3       43.03       52.63      8.72 o 
  -2  -7   3       26.55       31.07      7.28 o 
  -1  -7   3        1.27        0.56      1.96 o 
   0  -7   3     2865.59     3160.89     70.82 o 
   1  -7   3       17.08       15.84      6.52 o 
   2  -7   3      156.35      169.66     11.87 o 
   3  -7   3       58.62       62.19      7.44 o 
   4  -7   3      282.34      221.59     24.04 o 
   5  -7   3      216.97      205.61     31.22 o 
   6  -7   3      249.74      277.31     37.81 o 
   7  -7   3        8.41       12.89      9.51 o 
   8  -7   3      170.53      189.01     34.63 o 
   9  -7   3        1.91       -3.21      7.13 o 
  10  -7   3        4.66       15.51      9.98 o 
  -8  -6   3       11.50       23.01     11.05 o 
  -7  -6   3        0.90        0.00      2.81 o 
  -6  -6   3       22.49       26.37     11.01 o 
  -5  -6   3        2.74        1.47      3.58 o 
  -4  -6   3      128.61       95.93     19.25 o 
  -3  -6   3      804.43      814.44     31.34 o 
  -2  -6   3     1154.31     1230.26     39.20 o 
  -1  -6   3      118.24      113.62      9.34 o 
   0  -6   3       79.16       74.46     12.26 o 
   1  -6   3       64.60        9.12     30.87 o 
   2  -6   3       23.60       23.16      4.67 o 
   3  -6   3        7.08        7.70      2.36 o 
   4  -6   3       69.84       58.09      5.04 o 
   5  -6   3        0.06        5.29      6.81 o 
   6  -6   3       66.01       74.53     18.99 o 
   7  -6   3       82.94       82.34     20.49 o 
   8  -6   3      139.56      178.98     32.12 o 
   9  -6   3        4.35        8.16      8.07 o 
  10  -6   3      110.05      130.48     31.47 o 
  11  -6   3        2.32       -5.37      7.33 o 
  -8  -5   3       90.99      118.75     27.37 o 
  -7  -5   3       21.92       17.56     11.90 o 
  -6  -5   3       28.53       25.81      6.27 o 
  -5  -5   3        3.66        3.26      2.62 o 
  -4  -5   3      461.60      430.60     28.74 o 
  -3  -5   3       64.74       70.86      8.83 o 
  -2  -5   3        1.90        0.51      1.66 o 
  -1  -5   3      196.35      205.38     11.91 o 
   0  -5   3       25.46       33.15      4.20 o 
   1  -5   3       84.25       88.00      9.23 o 
   2  -5   3        4.09        3.87      2.31 o 
   3  -5   3       17.72       22.37      3.94 o 
   4  -5   3        1.73        2.15      1.15 o 
   5  -5   3      126.40      137.17     13.57 o 
   6  -5   3      155.05      167.87     27.19 o 
   7  -5   3      105.11      105.34     22.65 o 
   8  -5   3       10.51        9.45      6.22 o 
   9  -5   3        1.60       -0.93      4.56 o 
  10  -5   3       21.70       20.57     10.53 o 
  11  -5   3        5.65       12.72      9.95 o 
  -9  -4   3       31.43       23.53     11.88 o 
  -8  -4   3      565.83      558.19     57.67 o 
  -7  -4   3        0.49       -2.89      4.04 o 
  -6  -4   3      315.84      270.91     21.67 o 
  -5  -4   3       18.59       17.58      3.98 o 
  -4  -4   3       56.47       62.74      7.10 o 
  -3  -4   3      362.59      376.43     16.17 o 
  -2  -4   3      623.85      667.47     44.50 o 
  -1  -4   3      125.98      150.81     16.61 o 
   0  -4   3      137.83      150.85      9.70 o 
   1  -4   3        0.24        0.28      1.33 o 
   2  -4   3      137.89      156.62     11.66 o 
   3  -4   3      213.15      223.34     11.94 o 
   4  -4   3      137.71      138.16     12.56 o 
   5  -4   3      158.50      152.25     18.04 o 
   6  -4   3       11.04       13.86      6.05 o 
   7  -4   3        0.17        0.35      1.12 o 
   8  -4   3        8.32        9.69      2.43 o 
   9  -4   3      123.69      134.91     27.16 o 
  10  -4   3      761.72      842.73     72.10 o 
  11  -4   3      120.09      148.21     31.97 o 
  12  -4   3        0.58        7.12      8.00 o 
  -9  -3   3       32.57       33.09     15.05 o 
  -8  -3   3        9.79       13.81      8.99 o 
  -7  -3   3       29.91       29.69      7.24 o 
  -6  -3   3       28.69       32.48      6.05 o 
  -5  -3   3      196.32      204.58     18.43 o 
  -4  -3   3       10.72       11.92      3.47 o 
  -3  -3   3      436.13      446.90     17.00 o 
  -2  -3   3      166.72      181.16     12.35 o 
  -1  -3   3       30.78       15.45     11.76 o 
   0  -3   3      215.38      230.20      9.41 o 
   1  -3   3       28.67       22.90      3.49 o 
   2  -3   3     1841.79     1981.30     34.62 o 
   3  -3   3       31.07       40.90      3.67 o 
   4  -3   3       35.70       26.02     16.98 o 
   5  -3   3      106.64      136.97      9.30 o 
   6  -3   3       65.54       92.02      7.37 o 
   7  -3   3      282.83      282.65     17.92 o 
   8  -3   3      156.14      143.82     14.07 o 
   9  -3   3      124.49      153.61     15.85 o 
  10  -3   3      289.32      318.98     42.88 o 
  11  -3   3      171.16      171.85     33.79 o 
  12  -3   3        5.46       81.32     25.82 o 
 -10  -2   3        0.79        3.28      3.85 o 
  -9  -2   3        6.05       -0.04      3.13 o 
  -8  -2   3        0.52       -1.02      4.23 o 
  -7  -2   3        9.64       13.00      5.06 o 
  -6  -2   3       96.02      101.16     10.62 o 
  -5  -2   3       10.13        8.86      4.38 o 
  -4  -2   3       70.60       81.28     10.80 o 
  -3  -2   3       68.26       63.01      7.68 o 
  -2  -2   3      163.31      173.26      9.25 o 
  -1  -2   3      295.65      307.32     13.66 o 
   0  -2   3      698.90      786.57     15.82 o 
   1  -2   3        3.93        1.88      1.41 o 
   2  -2   3     1155.84     1147.67     21.40 o 
   3  -2   3        0.58        0.71      0.91 o 
   4  -2   3        0.50        1.15      1.12 o 
   5  -2   3       10.10        9.29      2.57 o 
   6  -2   3     1190.57     1226.96     29.41 o 
   7  -2   3        4.97        6.46      2.80 o 
   8  -2   3      390.33      354.68     23.78 o 
   9  -2   3       51.50       46.10      8.72 o 
  10  -2   3      158.74      143.53     27.89 o 
  11  -2   3      210.36      233.98     37.54 o 
  12  -2   3       22.67       24.85     13.19 o 
 -10  -1   3       17.15       32.87     13.99 o 
  -9  -1   3        5.08       11.96      4.33 o 
  -8  -1   3        0.12       -4.02      3.37 o 
  -7  -1   3        0.42       -2.35      3.50 o 
  -6  -1   3       56.86       45.45      7.33 o 
  -5  -1   3       58.92       80.03     11.38 o 
  -4  -1   3        6.89        8.14      3.65 o 
  -3  -1   3      847.41      855.34     28.56 o 
  -2  -1   3      871.28      851.87     23.70 o 
  -1  -1   3       51.55       44.70      3.37 o 
   0  -1   3      140.66      122.23      5.23 o 
   1  -1   3        1.43        0.62      0.94 o 
   2  -1   3      481.84      471.87     14.44 o 
   3  -1   3      580.27      539.74     12.31 o 
   4  -1   3      971.42     1043.97     20.80 o 
   5  -1   3      239.78      261.11     12.16 o 
   6  -1   3     2466.39     2590.41     44.22 o 
   7  -1   3       63.22       76.20      8.46 o 
   8  -1   3        7.76        6.09      3.61 o 
   9  -1   3       46.59       50.05     11.31 o 
  10  -1   3        1.99        5.49      4.50 o 
  11  -1   3       10.93        7.89      8.51 o 
  12  -1   3       81.03      103.21     25.06 o 
 -10   0   3       87.85      104.47     17.14 o 
  -9   0   3       15.74        9.35      5.11 o 
  -8   0   3       53.41       63.73      9.88 o 
  -7   0   3        0.17        2.70      3.44 o 
  -6   0   3      182.47      200.92     15.39 o 
  -5   0   3        0.58        1.76      2.00 o 
  -4   0   3      146.42      140.79     10.65 o 
  -3   0   3        0.86       -0.17      1.34 o 
  -2   0   3        3.67        2.60      1.49 o 
  -1   0   3     1910.13     1759.10     40.49 o 
   0   0   3      794.73      707.91     20.44 o 
   1   0   3       23.57       21.80      2.15 o 
   2   0   3     1766.70     1652.09     22.63 o 
   3   0   3     2918.56     2787.56     36.82 o 
   4   0   3      467.16      475.08     14.96 o 
   5   0   3      268.19      294.31     12.87 o 
   6   0   3        0.37      149.38     22.15 o 
   7   0   3       92.35      109.05      9.73 o 
   8   0   3        0.74        2.40      2.85 o 
   9   0   3        1.90        3.32      3.45 o 
  10   0   3       80.80       84.81     15.02 o 
  11   0   3       11.22       14.48     14.12 o 
  12   0   3        0.09        7.74      5.24 o 
 -10   1   3       45.83       50.44     20.24 o 
  -9   1   3       26.54       27.58      8.18 o 
  -8   1   3        1.75       -0.97      3.59 o 
  -7   1   3        1.93        3.39      2.84 o 
  -6   1   3      780.55      846.60     40.48 o 
  -5   1   3       50.01       54.35      6.91 o 
  -4   1   3     1761.60     1709.48    100.72 o 
  -3   1   3      223.23      225.37     14.50 o 
  -2   1   3       79.69       60.48      6.71 o 
  -1   1   3    14804.60    13000.77    158.14 o 
   0   1   3     3162.62     2873.35     60.90 o 
   1   1   3      115.90      112.81      4.71 o 
   2   1   3      125.25      110.50      5.13 o 
   3   1   3      287.52      292.36     10.48 o 
   4   1   3     2171.81     2289.94     34.42 o 
   5   1   3      142.00      141.37     10.16 o 
   6   1   3      257.96      288.40     15.76 o 
   7   1   3      187.87      208.77     12.97 o 
   8   1   3        8.13        4.84      2.46 o 
   9   1   3       25.72       28.68      6.11 o 
  10   1   3      101.63      108.06     18.27 o 
  11   1   3       18.85       17.59      8.61 o 
  12   1   3        6.44        4.24      5.73 o 
 -10   2   3        4.51       -1.27      2.79 o 
  -9   2   3        2.41        5.94      4.91 o 
  -8   2   3       35.05       44.91     15.65 o 
  -7   2   3       21.71       18.34      7.79 o 
  -6   2   3        3.74        3.06      2.28 o 
  -5   2   3        0.16        1.06      1.41 o 
  -4   2   3        0.57        0.02      2.49 o 
  -3   2   3       33.03       29.34      5.29 o 
  -2   2   3        9.12        6.89      4.37 o 
  -1   2   3       42.00       38.97      4.52 o 
   0   2   3     7449.06     6885.51    111.99 o 
   1   2   3        3.29        5.78      1.60 o 
   2   2   3       40.12       49.50      4.50 o 
   3   2   3       22.83       20.88      2.89 o 
   4   2   3      967.16      989.58     23.60 o 
   5   2   3     1173.60     1249.96     30.69 o 
   6   2   3      202.23      210.93     12.57 o 
   7   2   3        1.35        2.59      2.25 o 
   8   2   3       31.24       34.11      6.12 o 
   9   2   3       39.63       47.89      9.81 o 
  10   2   3       25.64       25.38      7.80 o 
  11   2   3       28.61       19.06     20.82 o 
  12   2   3      166.21      156.37     37.94 o 
 -10   3   3      205.90      224.62     23.81 o 
  -9   3   3      159.10      166.48     19.83 o 
  -8   3   3        0.89        0.71      3.68 o 
  -7   3   3       17.64       15.27      4.96 o 
  -5   3   3       85.17       85.06      8.85 o 
  -4   3   3        2.57        0.14      2.48 o 
  -3   3   3      444.05      406.20     23.37 o 
  -2   3   3        0.71        1.54      1.33 o 
  -1   3   3     1037.81      912.36     43.45 o 
   0   3   3     3734.79     3453.92     56.96 o 
   1   3   3     1094.59     1010.85     26.09 o 
   2   3   3      203.68      178.35      8.66 o 
   3   3   3      288.04      280.79     22.44 o 
   4   3   3        7.17        5.69      1.76 o 
   5   3   3      361.98      385.33     14.27 o 
   6   3   3      505.56      577.60     19.09 o 
   7   3   3       74.92       70.89      7.41 o 
   8   3   3     1129.70     1250.02     54.84 o 
   9   3   3        1.43       28.01      7.76 o 
  10   3   3      105.83      103.66     20.14 o 
  11   3   3       34.78       20.73     14.77 o 
  12   3   3       30.28       28.55     16.37 o 
 -10   4   3      130.01      143.94     18.53 o 
  -9   4   3       43.55       35.67      8.81 o 
  -8   4   3      221.90      299.84     53.32 o 
  -7   4   3       71.25       78.71     11.15 o 
  -6   4   3       56.66       48.02      7.11 o 
  -5   4   3       11.97       10.49      3.17 o 
  -4   4   3      554.77      595.78     71.41 o 
  -3   4   3      204.60      218.76     11.76 o 
  -2   4   3      259.08      239.88     17.77 o 
  -1   4   3      163.52      160.37      9.31 o 
   0   4   3        4.58        6.20      1.97 o 
   1   4   3      846.22      887.04     26.88 o 
   2   4   3       34.22       37.32      5.95 o 
   3   4   3      252.03      232.96     11.73 o 
   4   4   3       52.31       53.16      5.53 o 
   5   4   3      831.55      877.62     24.19 o 
   6   4   3      123.66      142.55      8.18 o 
   7   4   3      187.97      205.70     14.98 o 
   8   4   3       62.82       64.70     19.24 o 
   9   4   3       87.25       92.61     11.99 o 
  10   4   3        5.18        2.19      6.49 o 
  11   4   3        0.25        7.74      3.72 o 
 -10   5   3       53.13       67.36     22.82 o 
  -9   5   3      124.78      108.90     14.48 o 
  -8   5   3        4.16       -0.20      3.35 o 
  -7   5   3       17.82        9.83      4.91 o 
  -6   5   3       10.96        6.28      9.97 o 
  -5   5   3      117.65      116.31     10.22 o 
  -4   5   3     1017.67     1099.47     39.51 o 
  -3   5   3        2.10       -0.76      2.68 o 
  -2   5   3        2.86        1.83      1.20 o 
  -1   5   3      852.42      894.40     21.59 o 
   0   5   3      258.63      247.87     18.56 o 
   1   5   3     1469.67     1631.64     40.85 o 
   2   5   3      242.99      283.83     17.60 o 
   3   5   3       76.69       68.69      8.12 o 
   4   5   3      866.81      917.02     53.81 o 
   5   5   3       43.17       39.63      8.15 o 
   6   5   3        8.79        9.49      6.52 o 
   7   5   3       67.33       82.29     21.32 o 
   8   5   3       25.73       21.91     17.96 o 
   9   5   3        4.45       10.65      9.10 o 
  10   5   3        7.61       -8.41      8.73 o 
  11   5   3       22.08       30.01     15.95 o 
 -10   6   3        1.45      -12.23     10.39 o 
  -9   6   3       31.11       22.32     12.83 o 
  -8   6   3       20.51       24.35      6.25 o 
  -7   6   3      117.49      112.08     12.24 o 
  -6   6   3      142.87      149.19     27.90 o 
  -5   6   3       12.42       12.18      3.74 o 
  -4   6   3       59.84       66.77      7.97 o 
  -3   6   3       61.88       70.03      6.51 o 
  -2   6   3       36.67       29.00      4.26 o 
  -1   6   3      261.44       78.26    139.99 o 
   0   6   3     2426.49     2723.31     52.65 o 
   1   6   3        2.89        7.31      2.40 o 
   2   6   3      733.41      797.90     48.10 o 
   3   6   3       20.90       18.06      2.90 o 
   4   6   3       93.80       90.12     12.14 o 
   5   6   3      410.12      403.40     27.52 o 
   6   6   3      974.78      975.39     67.56 o 
   7   6   3      495.60      526.57     53.76 o 
   8   6   3        4.64        7.97      5.61 o 
   9   6   3       21.17       16.12     11.12 o 
  10   6   3      102.68      145.11     35.29 o 
  11   6   3        0.74        4.82      8.69 o 
  -9   7   3       10.80        8.24     12.25 o 
  -8   7   3       38.87       16.77     11.30 o 
  -7   7   3       19.53       13.16      3.96 o 
  -6   7   3       81.75       77.13     11.76 o 
  -5   7   3        1.19        1.68      4.23 o 
  -4   7   3       89.05       93.33      9.61 o 
  -3   7   3       18.07       20.20      4.09 o 
  -2   7   3       99.90      123.98     12.09 o 
  -1   7   3       35.01       31.91      6.87 o 
   0   7   3       31.17       18.59     16.84 o 
   1   7   3      213.73      232.75     13.01 o 
   2   7   3      384.40      442.41     20.77 o 
   3   7   3       28.59       24.13      4.17 o 
   4   7   3       18.69       22.27      9.50 o 
   5   7   3       44.07       52.27     14.64 o 
   6   7   3        0.03       -9.02      7.17 o 
   7   7   3        5.61        9.21      8.24 o 
   8   7   3        9.42        9.66      8.57 o 
   9   7   3       41.19       41.97     18.79 o 
  10   7   3      109.49      129.94     33.19 o 
  -9   8   3       51.66       35.75     19.83 o 
  -8   8   3        1.21       -4.70      6.87 o 
  -7   8   3        2.21       -9.04      8.16 o 
  -6   8   3       58.34       65.56     14.74 o 
  -5   8   3       49.36       46.89     15.53 o 
  -4   8   3        9.71       12.76      8.19 o 
  -3   8   3       25.55       24.51      7.85 o 
  -2   8   3        1.94        1.42      2.89 o 
  -1   8   3       66.31       67.43     10.49 o 
   0   8   3        0.41       -4.50      3.97 o 
   1   8   3       44.53       54.84      6.75 o 
   2   8   3      157.58      174.36     13.55 o 
   3   8   3        0.88        0.20      1.48 o 
   4   8   3       32.17       23.66     10.78 o 
   5   8   3        7.00       14.83      9.02 o 
   6   8   3       41.82       50.87     16.72 o 
   7   8   3       21.29       24.44     12.38 o 
   8   8   3      122.02      119.39     28.82 o 
   9   8   3        0.00       20.18     13.10 o 
  10   8   3        4.21       -4.02      7.78 o 
  -8   9   3        9.48        1.20      5.58 o 
  -7   9   3       51.57       50.20     18.85 o 
  -6   9   3       76.47       61.50     19.22 o 
  -5   9   3        5.83        9.91      9.76 o 
  -4   9   3      397.36      338.47     41.61 o 
  -3   9   3       47.45       51.62      6.39 o 
  -2   9   3     1468.45     1611.56     42.67 o 
  -1   9   3      258.36      260.88     21.85 o 
   0   9   3        7.71       38.22      9.33 o 
   1   9   3        0.16       -3.01      2.01 o 
   2   9   3       11.65        6.16      2.84 o 
   3   9   3        0.44        2.26      1.51 o 
   4   9   3        0.00        1.63      5.27 o 
   5   9   3      205.47      198.43     32.91 o 
   6   9   3       56.27       49.62     17.25 o 
   7   9   3       53.54       34.48     15.27 o 
   8   9   3        8.79        8.80      8.77 o 
   9   9   3       14.95       38.53     19.74 o 
  -8  10   3        1.29      -24.01     16.01 o 
  -7  10   3       26.89       27.28     14.81 o 
  -6  10   3       19.85       12.53      7.08 o 
  -5  10   3        0.30       -2.85      5.82 o 
  -4  10   3       30.18       22.83     10.04 o 
  -3  10   3       10.39        5.36      2.28 o 
  -2  10   3     1134.44     1119.06     36.34 o 
  -1  10   3       76.71       75.31     10.02 o 
   0  10   3      241.42      252.66     20.29 o 
   1  10   3        2.16        0.09      2.09 o 
   2  10   3      263.12      240.24     32.96 o 
   3  10   3       20.46       10.01      2.90 o 
   4  10   3      175.05      186.84     32.38 o 
   5  10   3        3.16       10.44     11.67 o 
   6  10   3        0.02       -1.28      4.51 o 
   7  10   3       18.13       18.74     11.43 o 
   8  10   3       57.26       63.52     22.65 o 
  -7  11   3      132.09      129.39     32.94 o 
  -6  11   3      147.24      131.12     31.26 o 
  -5  11   3        0.66       -2.72      5.45 o 
  -4  11   3       29.89       17.04      9.88 o 
  -3  11   3        4.97       -6.95      6.59 o 
  -2  11   3      266.21      260.24     34.93 o 
  -1  11   3       30.54       27.24      6.20 o 
   0  11   3       12.41        9.94      3.66 o 
   1  11   3      243.11      228.11     34.62 o 
   2  11   3      128.61       98.98     12.12 o 
   3  11   3        0.18       -5.20      6.21 o 
   4  11   3       96.08      136.49     29.42 o 
   5  11   3        1.56        8.94      9.22 o 
   6  11   3        0.33       -1.90      5.25 o 
   7  11   3        0.47       -6.98      8.46 o 
  -6  12   3       51.97       51.45     20.00 o 
  -5  12   3        3.77        4.98     12.48 o 
  -4  12   3       16.73       15.39     12.27 o 
  -3  12   3       33.48       30.01     14.06 o 
  -2  12   3       24.78       20.36     10.45 o 
  -1  12   3      130.96      126.26     18.14 o 
   0  12   3       23.93       17.02      5.76 o 
   1  12   3       49.92       40.96     16.32 o 
   2  12   3      113.22      121.84     26.98 o 
   3  12   3       20.41       36.25     15.60 o 
   4  12   3       28.32       19.59     11.32 o 
   5  12   3        6.89       -5.86      7.52 o 
   6  12   3        4.49       22.56     13.84 o 
  -5  13   3      101.16       80.82     25.16 o 
  -4  13   3      114.40      139.36     31.52 o 
  -3  13   3        1.73      -14.75     10.16 o 
  -2  13   3        9.97       18.66     10.44 o 
  -1  13   3       39.93       33.28     10.29 o 
   0  13   3       10.86       -8.12      7.90 o 
   1  13   3       12.17       24.60     14.59 o 
   2  13   3        2.60      -13.18     10.11 o 
   3  13   3       30.97       41.82     18.78 o 
   4  13   3        0.14        7.28     11.00 o 
  -2  14   3       20.67       -3.15      5.53 o 
  -1 -11   4       51.52       53.95     11.57 o 
   0 -11   4       26.67       31.44     11.94 o 
   1 -11   4        6.33        6.39      6.42 o 
   2 -11   4        6.69       -0.84      6.43 o 
   3 -11   4       15.92       16.62      9.99 o 
   4 -11   4       74.51       94.00     24.67 o 
   5 -11   4        5.07       11.85      9.46 o 
   6 -11   4       30.04       31.25     15.64 o 
  -3 -10   4       31.26       27.52     10.88 o 
  -2 -10   4        0.55       -0.08      2.65 o 
  -1 -10   4       32.65       28.00     11.22 o 
   0 -10   4        8.44       16.61      4.84 o 
   1 -10   4       10.83       17.82      4.73 o 
   2 -10   4        0.42        4.52      4.40 o 
   3 -10   4        1.29        1.45      7.68 o 
   4 -10   4        0.30        1.94      4.57 o 
   5 -10   4       35.68       28.70     12.04 o 
   6 -10   4        5.85        8.75      8.66 o 
   7 -10   4       37.97       35.37     16.82 o 
  -4  -9   4       34.75       30.25     11.49 o 
  -3  -9   4       14.73       11.21      5.39 o 
  -2  -9   4       43.37       49.99     10.74 o 
  -1  -9   4       19.32       16.66      6.26 o 
   0  -9   4        3.70        3.81      2.14 o 
   1  -9   4       18.67       19.45      4.96 o 
   2  -9   4       48.43       67.54     18.27 o 
   3  -9   4        1.57       -0.30      5.98 o 
   4  -9   4       22.06        8.73      6.93 o 
   5  -9   4       66.37       58.30     19.91 o 
   6  -9   4       68.63       69.06     21.48 o 
   7  -9   4       28.73       40.22     16.81 o 
   8  -9   4        6.68       32.04     15.67 o 
  -5  -8   4       35.37       26.21     10.90 o 
  -4  -8   4       96.38      101.77     16.14 o 
  -3  -8   4       29.88       24.83      7.65 o 
  -2  -8   4       46.52       43.78      9.16 o 
  -1  -8   4       48.77       51.59      7.16 o 
   0  -8   4       26.53       29.61      5.00 o 
   1  -8   4      170.88      196.35     17.85 o 
   2  -8   4     1307.63     1654.55     83.97 o 
   3  -8   4      359.21      111.51    201.07 o 
   4  -8   4       70.37       64.46      7.48 o 
   5  -8   4        1.64        1.47      5.22 o 
   6  -8   4       12.46       18.34      9.15 o 
   7  -8   4       69.19       62.50     19.09 o 
   8  -8   4        4.85      212.01     37.14 o 
   9  -8   4       12.79        6.53      8.58 o 
  -6  -7   4       73.90       71.61     19.01 o 
  -5  -7   4       26.56       13.53      5.74 o 
  -4  -7   4        7.39        1.89      2.82 o 
  -3  -7   4       56.72       60.26     11.07 o 
  -2  -7   4       17.31       13.58      3.81 o 
  -1  -7   4        4.85        0.55      2.33 o 
   0  -7   4      102.49      119.06     10.83 o 
   1  -7   4      630.27      688.48     34.29 o 
   2  -7   4     1014.13     1144.75     38.96 o 
   3  -7   4       13.91       12.21      5.05 o 
   4  -7   4       33.44       39.07      5.76 o 
   5  -7   4       22.49       22.73     10.74 o 
   6  -7   4      536.98      516.17     53.32 o 
   7  -7   4       68.02       58.48     17.65 o 
   8  -7   4      224.75      223.37     38.01 o 
   9  -7   4        0.01        5.57      8.28 o 
  10  -7   4        0.19       12.54     10.10 o 
  -7  -6   4        2.32        2.34      4.78 o 
  -6  -6   4        0.88       -0.94      2.58 o 
  -5  -6   4       50.10       64.56     12.35 o 
  -4  -6   4        1.22       -8.20      5.46 o 
  -3  -6   4      147.23      133.23     11.38 o 
  -2  -6   4      673.98      659.90     25.49 o 
  -1  -6   4      338.87      334.42     17.48 o 
   0  -6   4      457.67      531.15     21.69 o 
   1  -6   4       24.51       19.15      7.34 o 
   2  -6   4        0.98       -0.01      1.13 o 
   3  -6   4      192.28      188.77     12.45 o 
   4  -6   4      124.91      109.31      9.67 o 
   5  -6   4        0.28        1.32      2.78 o 
   6  -6   4      282.46      296.67     38.24 o 
   7  -6   4       11.89       21.42     11.60 o 
   8  -6   4      136.34      165.42     31.72 o 
   9  -6   4        4.89       15.99     11.21 o 
  10  -6   4      202.30      239.92     41.69 o 
  11  -6   4      179.07      182.33     37.13 o 
  -7  -5   4        0.04       -2.80      5.83 o 
  -6  -5   4       52.78       55.37     11.75 o 
  -5  -5   4       13.67       16.31      8.65 o 
  -4  -5   4      767.60      699.85     80.29 o 
  -3  -5   4      480.28      479.30     21.43 o 
  -2  -5   4        3.38        2.11      1.60 o 
  -1  -5   4       90.89       89.91      8.60 o 
   0  -5   4       34.91       39.44      5.73 o 
   1  -5   4        0.58        2.85      1.98 o 
   2  -5   4        6.24        7.20      3.16 o 
   3  -5   4       15.19       10.28      2.76 o 
   4  -5   4       76.06       82.52      7.32 o 
   5  -5   4       49.66       72.70     13.13 o 
   6  -5   4      302.68      288.98     36.78 o 
   7  -5   4      164.47      145.79     27.35 o 
   8  -5   4      238.54       51.72     85.15 o 
   9  -5   4       20.46       20.29     13.32 o 
  10  -5   4       31.20       55.25     19.01 o 
  11  -5   4        1.82        2.67      5.49 o 
  -8  -4   4        3.39        5.90      7.84 o 
  -7  -4   4        0.85       -2.32      9.06 o 
  -6  -4   4      142.29      168.94     25.13 o 
  -5  -4   4        9.61        3.75      3.73 o 
  -4  -4   4       22.90       18.78      4.23 o 
  -3  -4   4       43.82       45.22      6.58 o 
  -2  -4   4        4.11        2.77      2.04 o 
  -1  -4   4      530.76      533.10     23.44 o 
   0  -4   4       64.89       85.69      9.09 o 
   1  -4   4       50.57       22.53     19.05 o 
   2  -4   4      251.42      276.40     23.29 o 
   3  -4   4       21.94       31.18      5.15 o 
   4  -4   4       86.63      103.69      6.27 o 
   5  -4   4        3.96        4.07      2.48 o 
   6  -4   4        0.06        2.39      2.53 o 
   7  -4   4        0.15        1.20      1.22 o 
   8  -4   4      112.98      123.59     13.27 o 
   9  -4   4       66.79       93.91     22.85 o 
  10  -4   4        0.82        8.56      7.19 o 
  11  -4   4       27.88       20.87     13.06 o 
  12  -4   4       19.20       44.70     18.62 o 
  -9  -3   4       15.71       17.87     11.15 o 
  -8  -3   4      176.50      201.33     23.89 o 
  -7  -3   4       27.97       22.81      5.89 o 
  -6  -3   4        3.28        1.15      3.36 o 
  -5  -3   4       23.22       14.03      3.67 o 
  -4  -3   4      339.81      315.59     14.61 o 
  -3  -3   4      234.72      226.55     11.22 o 
  -2  -3   4      134.40      124.22     11.64 o 
  -1  -3   4       56.39       68.73     13.50 o 
   0  -3   4      631.82      681.21     19.25 o 
   1  -3   4        4.03        0.01      1.61 o 
   2  -3   4      379.76      420.59     19.10 o 
   3  -3   4      301.32      318.14     11.26 o 
   4  -3   4     1434.35     1539.76     32.53 o 
   5  -3   4        7.11       11.49      2.84 o 
   6  -3   4      138.06      140.81      9.27 o 
   7  -3   4       33.89       33.17      6.66 o 
   8  -3   4      871.95      831.07     34.11 o 
   9  -3   4       43.77       41.79      8.39 o 
  10  -3   4      154.57      168.90     31.54 o 
  11  -3   4        0.00        1.40      7.10 o 
  12  -3   4        8.01        0.51      4.07 o 
  -9  -2   4       33.41       34.06     10.24 o 
  -8  -2   4       49.83       39.55      7.67 o 
  -7  -2   4       22.55       23.17      5.68 o 
  -6  -2   4      103.83      111.50     12.02 o 
  -5  -2   4       44.32       47.82      7.44 o 
  -4  -2   4       19.17       23.05      4.50 o 
  -3  -2   4        7.68       10.37      3.35 o 
  -2  -2   4      160.04      152.61      8.68 o 
  -1  -2   4       41.26       38.13      4.44 o 
   0  -2   4     1019.21     1143.37     22.90 o 
   1  -2   4      195.49      201.57      9.29 o 
   2  -2   4      654.31      719.73     18.33 o 
   3  -2   4       52.80       58.16      4.65 o 
   4  -2   4       39.83       43.05      4.16 o 
   5  -2   4      635.14      619.64     23.90 o 
   6  -2   4      503.20      535.08     21.22 o 
   7  -2   4      239.76      259.67     17.09 o 
   8  -2   4      441.06      432.17     25.94 o 
   9  -2   4       86.86       79.83     11.91 o 
  10  -2   4       12.57       40.54     14.81 o 
  11  -2   4       25.39       32.49     13.92 o 
  12  -2   4        2.78      -19.55     13.03 o 
  -9  -1   4        4.90        0.45      6.31 o 
  -8  -1   4        1.11       -3.68      5.57 o 
  -7  -1   4        7.86        6.16      3.37 o 
  -6  -1   4       20.11       21.43      5.31 o 
  -5  -1   4        6.40        4.10      2.26 o 
  -4  -1   4       81.28       91.98     10.39 o 
  -3  -1   4      214.00      234.29     14.57 o 
  -2  -1   4      582.23      585.78     18.76 o 
  -1  -1   4      191.86      168.13     16.10 o 
   0  -1   4     1283.55     1258.30     33.32 o 
   1  -1   4      345.39      342.30     10.29 o 
   2  -1   4      180.25      174.58      7.68 o 
   3  -1   4       21.79       23.95      2.99 o 
   4  -1   4        3.03        6.17      1.37 o 
   5  -1   4      114.72      105.64      7.35 o 
   6  -1   4      562.28      536.27     19.38 o 
   7  -1   4       34.61       29.72      4.37 o 
   8  -1   4      383.70      366.43     42.40 o 
   9  -1   4      218.89      199.37     16.89 o 
  10  -1   4       14.15        8.91      5.71 o 
  11  -1   4       19.62       13.61      5.40 o 
  12  -1   4        3.43        6.44      6.99 o 
 -10   0   4        2.30        3.91      5.55 o 
  -9   0   4        3.36        6.33     10.43 o 
  -8   0   4       99.17      114.52     15.98 o 
  -7   0   4       29.12       25.40      7.00 o 
  -6   0   4        1.00        1.42      2.98 o 
  -5   0   4        9.60        8.22      3.15 o 
  -4   0   4       80.01       75.61      8.10 o 
  -3   0   4        0.02        0.59      1.41 o 
  -2   0   4        0.97       -0.24      1.82 o 
  -1   0   4       24.63       22.47      2.78 o 
   0   0   4        1.82        2.36      1.97 o 
   1   0   4      657.17      612.89     28.30 o 
   2   0   4      170.41      226.90      7.75 o 
   3   0   4       29.68       29.22      3.15 o 
   4   0   4      319.22      375.47     12.60 o 
   5   0   4      372.35      428.52     14.80 o 
   6   0   4      178.86      204.68     11.87 o 
   7   0   4       72.72       69.06      6.76 o 
   8   0   4       29.29       78.88     17.16 o 
   9   0   4       67.63       69.31     10.05 o 
  10   0   4        0.00        0.40      6.46 o 
  11   0   4       21.37       28.49     10.00 o 
  12   0   4        8.81       19.99      9.42 o 
 -10   1   4        8.04       10.58      4.88 o 
  -9   1   4       16.30       18.65      8.12 o 
  -8   1   4        8.03       13.11      5.50 o 
  -7   1   4        2.50        2.93      3.02 o 
  -6   1   4        0.11       -0.21      3.24 o 
  -5   1   4       44.01       54.06      9.10 o 
  -4   1   4      294.93      316.26     20.02 o 
  -3   1   4      370.00      411.51     34.15 o 
  -2   1   4       18.07       19.29      4.16 o 
  -1   1   4      888.47      776.66     55.88 o 
   0   1   4     2249.05     2030.52     30.05 o 
   1   1   4     2239.59     2056.10     24.33 o 
   2   1   4       46.43       37.60      3.61 o 
   3   1   4      268.92      272.07      8.81 o 
   4   1   4       14.90       10.93      2.24 o 
   5   1   4        0.84        0.47      1.28 o 
   6   1   4      970.53     1127.69     28.15 o 
   7   1   4        0.87        0.32      1.30 o 
   8   1   4      410.54      433.63     31.65 o 
   9   1   4       41.23       64.13      9.36 o 
  10   1   4       12.33       19.25      7.58 o 
  11   1   4       87.31      104.23     17.27 o 
  12   1   4        1.49        1.39      6.36 o 
 -10   2   4        9.88        7.38      4.96 o 
  -9   2   4       44.56       46.31     10.66 o 
  -8   2   4       22.37       21.91      7.09 o 
  -7   2   4        0.30        1.15      2.56 o 
  -6   2   4      927.84      911.93     33.56 o 
  -5   2   4        8.18        6.11      5.15 o 
  -4   2   4        0.82        2.08      4.06 o 
  -3   2   4     1344.20     1386.49     39.35 o 
  -2   2   4     2156.23     2069.07     69.30 o 
  -1   2   4      464.70      434.83     28.74 o 
   0   2   4      234.68      224.13     16.84 o 
   1   2   4      120.82      100.43      7.35 o 
   2   2   4     3716.08     3514.81     40.03 o 
   3   2   4      275.44      287.69      9.93 o 
   4   2   4        9.06        8.26      1.78 o 
   5   2   4      373.12      409.25     15.23 o 
   6   2   4       54.76       51.02      6.54 o 
   7   2   4       64.31       57.99      6.74 o 
   8   2   4      343.40      333.06     18.93 o 
   9   2   4        0.55        3.12      2.93 o 
  10   2   4       58.73       64.61     12.11 o 
  11   2   4       39.85       44.94     11.25 o 
  12   2   4       32.96       55.01     26.84 o 
 -10   3   4        1.54       -7.81      5.20 o 
  -9   3   4        1.65        3.63      3.50 o 
  -8   3   4       10.65       -1.06      2.77 o 
  -7   3   4       15.74       17.35      5.61 o 
  -6   3   4        0.87        1.41      2.11 o 
  -5   3   4       23.46       27.51      5.51 o 
  -4   3   4      221.31      216.21     16.14 o 
  -3   3   4      190.07      232.54     15.42 o 
  -2   3   4      505.40      492.97     25.95 o 
  -1   3   4        1.42        0.56      1.34 o 
   0   3   4        0.79        5.31      2.13 o 
   1   3   4      572.65      572.19     19.79 o 
   2   3   4      213.40      194.27      8.44 o 
   3   3   4      213.01      228.10     10.45 o 
   4   3   4      194.47      203.37     12.57 o 
   5   3   4       85.01       92.05      7.69 o 
   6   3   4      137.30      140.27     10.14 o 
   7   3   4        0.80        0.47      1.67 o 
   8   3   4        5.80        3.43      1.83 o 
   9   3   4      102.77      102.73     10.54 o 
  10   3   4      989.29     1055.64     48.82 o 
  11   3   4        0.66        8.29     10.83 o 
  12   3   4        3.43       10.93     10.76 o 
 -10   4   4       45.07       42.90     10.31 o 
  -9   4   4       39.46       41.67      9.38 o 
  -8   4   4       32.00      109.60     25.54 o 
  -7   4   4       19.68       14.46      5.40 o 
  -6   4   4       88.57       85.41     11.59 o 
  -5   4   4        1.33        1.73      1.96 o 
  -4   4   4      280.45      288.87     16.18 o 
  -3   4   4      197.37      184.59     12.26 o 
  -2   4   4     5159.88     5049.92     72.57 o 
  -1   4   4     3455.54     3391.41     93.52 o 
   0   4   4      272.44      255.66     22.33 o 
   1   4   4        1.96        0.42      1.23 o 
   2   4   4      240.62      259.49     12.64 o 
   3   4   4      136.36      133.89      8.85 o 
   4   4   4       89.66       86.36      7.47 o 
   5   4   4      159.95      173.67     19.12 o 
   6   4   4      448.76      487.25     16.15 o 
   7   4   4      158.33      167.65     18.34 o 
   8   4   4      180.87      194.93     12.39 o 
   9   4   4        0.04        4.56      3.62 o 
  10   4   4       85.01       81.50     12.66 o 
  11   4   4       33.19       24.20     15.73 o 
 -10   5   4      529.67      573.06     66.90 o 
  -9   5   4      129.73      142.67     17.83 o 
  -8   5   4       91.84       92.67     13.53 o 
  -7   5   4       13.22        2.69     10.39 o 
  -6   5   4      113.66      121.37     13.44 o 
  -5   5   4       18.49       17.10      4.13 o 
  -4   5   4      722.93      776.73     30.23 o 
  -3   5   4      173.80      175.00     15.77 o 
  -2   5   4       49.52       70.88      6.94 o 
  -1   5   4      964.11      971.46     27.40 o 
   0   5   4      897.10      959.16     28.35 o 
   1   5   4       13.41       12.47      3.67 o 
   2   5   4       62.34       66.64      8.39 o 
   3   5   4      189.99      158.05      9.88 o 
   4   5   4       23.37       27.96      4.73 o 
   5   5   4      213.57      232.20     13.35 o 
   6   5   4       13.92        7.57      2.52 o 
   7   5   4        0.10       -3.00      2.00 o 
   8   5   4       71.09       56.75      9.05 o 
   9   5   4        6.07        3.58      3.01 o 
  10   5   4        2.94       16.48     13.57 o 
  11   5   4       49.66       64.50     25.45 o 
 -10   6   4        7.63      -11.61     10.23 o 
  -9   6   4       11.76        3.08      9.19 o 
  -8   6   4        0.06        3.11      2.92 o 
  -7   6   4      164.76      169.93     38.54 o 
  -6   6   4      200.49      262.91     19.56 o 
  -5   6   4       77.31       77.91     13.76 o 
  -4   6   4        8.51        7.32      2.90 o 
  -3   6   4       37.99       44.55      8.27 o 
  -2   6   4       54.89       59.79      6.64 o 
  -1   6   4      159.39      169.66     11.53 o 
   0   6   4      784.68      899.89     39.80 o 
   1   6   4        1.14        0.62      1.63 o 
   2   6   4      245.06      282.20     27.17 o 
   3   6   4        8.38       10.36      4.46 o 
   4   6   4      155.09      131.61     22.82 o 
   5   6   4      198.74      112.53     34.08 o 
   6   6   4       42.67       50.60     14.81 o 
   7   6   4       98.10       83.86     21.92 o 
   8   6   4      143.24      181.15     33.58 o 
   9   6   4        2.58       -4.54      6.55 o 
  10   6   4       46.66       55.77     22.33 o 
  11   6   4       37.31       19.80     14.67 o 
  -9   7   4       52.40       47.33     19.78 o 
  -8   7   4       11.82       -9.61      9.22 o 
  -7   7   4       20.65       25.78      6.48 o 
  -6   7   4       50.56       46.53      8.16 o 
  -5   7   4      164.04      146.00     26.60 o 
  -4   7   4       14.20        7.80      3.74 o 
  -3   7   4      118.75      131.21     11.52 o 
  -2   7   4       31.26       43.05      5.31 o 
  -1   7   4      145.04      170.19     16.56 o 
   0   7   4      192.42      196.75     46.81 o 
   1   7   4      294.98      346.27     16.36 o 
   2   7   4      316.91      326.75     15.58 o 
   3   7   4       41.10       37.99      5.47 o 
   4   7   4      737.84      502.61     21.32 o 
   5   7   4      844.85      896.59     62.45 o 
   6   7   4      208.50      158.34     27.59 o 
   7   7   4       96.69      107.44     24.97 o 
   8   7   4       39.05       40.87     15.90 o 
   9   7   4        3.27        8.01     12.43 o 
  10   7   4      127.39      114.73     30.24 o 
  -9   8   4       28.70       12.66     11.06 o 
  -8   8   4        1.34        0.62      5.42 o 
  -7   8   4       26.10       22.22     12.16 o 
  -6   8   4        0.90       -3.57      2.77 o 
  -5   8   4        3.92        3.23      2.96 o 
  -4   8   4       40.80       42.33     12.28 o 
  -3   8   4       47.83       49.28      7.15 o 
  -2   8   4        7.29        2.14      4.57 o 
  -1   8   4       12.48        8.41      4.30 o 
   0   8   4      948.10     1117.54     49.74 o 
   1   8   4      438.78      530.31     28.56 o 
   2   8   4      287.60      321.85     16.31 o 
   3   8   4      228.32      214.10     12.47 o 
   4   8   4       52.12       20.47      8.46 o 
   5   8   4       15.01       28.64     10.67 o 
   6   8   4       12.30       20.80     13.17 o 
   7   8   4        6.33       11.15      6.43 o 
   8   8   4       77.98      102.14     26.51 o 
   9   8   4        1.55      -16.88     11.89 o 
  10   8   4       17.11       13.85     11.26 o 
  -8   9   4       18.87       13.05     11.92 o 
  -7   9   4       29.91       28.98     15.30 o 
  -6   9   4       27.07       27.70     15.43 o 
  -5   9   4       17.58        9.40      7.39 o 
  -4   9   4       31.90       38.48     13.87 o 
  -3   9   4        0.80       -1.15      7.18 o 
  -2   9   4      102.34      102.71     10.66 o 
  -1   9   4      354.75      378.56     21.82 o 
   0   9   4      100.57      121.41     17.05 o 
   1   9   4        0.07        2.69      2.67 o 
   2   9   4        6.44        3.73      2.29 o 
   3   9   4        1.70        0.63      2.02 o 
   4   9   4       42.43       45.87     15.25 o 
   5   9   4       21.71       10.84      8.47 o 
   6   9   4       23.19       23.84     12.38 o 
   7   9   4        1.25      -15.97     10.65 o 
   8   9   4        7.32        5.86      6.90 o 
   9   9   4        2.49       -2.65      5.79 o 
  -7  10   4        7.32        1.87      5.33 o 
  -6  10   4       21.42       14.33      8.81 o 
  -5  10   4      112.30      143.50     29.81 o 
  -4  10   4      779.00      828.81     69.75 o 
  -3  10   4      167.06      156.22     17.21 o 
  -2  10   4        0.06       -3.40      2.91 o 
  -1  10   4       71.17       64.18      9.25 o 
   0  10   4        4.96        3.38      3.28 o 
   1  10   4        1.94       -0.02      3.89 o 
   2  10   4        0.26        0.97      2.15 o 
   3  10   4      237.58      203.71     21.39 o 
   4  10   4        3.25        5.08      5.93 o 
   5  10   4       21.94       24.87     13.70 o 
   6  10   4       33.99       24.80     13.65 o 
   7  10   4       34.62       49.11     18.38 o 
   8  10   4        5.98        0.33      3.74 o 
  -7  11   4      141.96      139.55     34.61 o 
  -6  11   4       13.45        7.66      9.04 o 
  -5  11   4       62.31       74.70     22.00 o 
  -4  11   4      611.10      624.04     62.45 o 
  -3  11   4        0.00        0.45      8.63 o 
  -2  11   4        0.02        0.28      5.55 o 
  -1  11   4        5.83        3.33      2.32 o 
   0  11   4      113.49      115.09     11.88 o 
   1  11   4       79.86       92.08     13.48 o 
   2  11   4      206.40      164.70     36.98 o 
   3  11   4        4.13        1.61      5.02 o 
   4  11   4        5.37       -1.15      5.96 o 
   5  11   4       23.86       24.42     14.09 o 
   6  11   4        6.64       12.63      9.97 o 
   7  11   4        4.25       24.60     14.08 o 
  -6  12   4        0.97       -4.46     14.57 o 
  -5  12   4        0.60       13.86     10.77 o 
  -4  12   4       68.46       75.13     21.83 o 
  -3  12   4       79.52       66.47     20.99 o 
  -2  12   4       68.92       69.01     18.84 o 
  -1  12   4        0.00       -1.11      6.61 o 
   0  12   4        4.80       21.89      7.31 o 
   1  12   4      112.63      112.67     15.21 o 
   2  12   4       28.84       38.96     14.76 o 
   3  12   4       17.16       18.60      8.66 o 
   4  12   4       25.18        6.92      9.97 o 
   5  12   4       13.45       11.88      9.16 o 
   6  12   4       11.38       18.57     12.55 o 
  -5  13   4       37.96       29.57     13.82 o 
  -4  13   4        2.18       10.25     12.11 o 
  -3  13   4        0.00        3.74      9.44 o 
  -2  13   4        2.64       16.33     14.59 o 
  -1  13   4       55.02       46.31     11.28 o 
   0  13   4      168.09      211.78     24.32 o 
   1  13   4       19.82       31.22     15.32 o 
   2  13   4       17.45        7.55      8.13 o 
   3  13   4       23.36       17.84     12.52 o 
   4  13   4       50.54       77.40     24.26 o 
  -3  14   4        9.04       -7.89      8.40 o 
  -2  14   4        0.71      -15.82     10.55 o 
   2 -11   5      163.39      160.48     28.45 o 
   3 -11   5        7.37       18.27      7.17 o 
   4 -11   5       23.63       25.88     14.07 o 
  -2 -10   5       28.76       36.48     15.69 o 
  -1 -10   5       29.85       28.91     11.50 o 
   0 -10   5       11.42       17.65      7.30 o 
   1 -10   5        4.62        8.19      3.51 o 
   2 -10   5       12.74        9.54      5.60 o 
   3 -10   5        6.17        7.13      7.08 o 
   4 -10   5       70.51       72.81     21.11 o 
   5 -10   5       55.46       74.15     21.68 o 
   6 -10   5        2.25       24.31     13.35 o 
   7 -10   5        1.33        1.45      4.92 o 
  -3  -9   5       10.00        1.82      3.76 o 
  -2  -9   5       35.22       48.24     14.46 o 
  -1  -9   5        0.59       -1.27      2.23 o 
   0  -9   5        0.70       -1.64      2.19 o 
   1  -9   5        0.15        1.81      1.89 o 
   2  -9   5       48.78       56.37      8.18 o 
   3  -9   5        5.81       10.85      7.99 o 
   4  -9   5       19.84       23.77     11.93 o 
   5  -9   5      132.96      181.41     33.77 o 
   6  -9   5       53.68       71.64     24.45 o 
   7  -9   5        0.40        0.25      9.69 o 
   8  -9   5       53.14       47.72     18.40 o 
  -4  -8   5       61.97       59.85     18.53 o 
  -3  -8   5        6.75        1.92      3.95 o 
  -2  -8   5        9.12        1.31      7.09 o 
  -1  -8   5       98.51       85.09     12.94 o 
   0  -8   5       56.73       59.59      9.82 o 
   1  -8   5      107.18      109.41     11.34 o 
   2  -8   5       41.75       47.58      9.09 o 
   3  -8   5       21.44        2.91      4.65 o 
   4  -8   5      101.83       80.96      9.60 o 
   5  -8   5      445.79      454.84     51.53 o 
   6  -8   5      291.21      367.30     48.80 o 
   7  -8   5        0.34       -8.59      7.39 o 
   8  -8   5        8.54       20.63     12.67 o 
   9  -8   5        0.21      -15.93     11.55 o 
  -5  -7   5        2.32        1.26      3.74 o 
  -4  -7   5      235.93      265.47     31.88 o 
  -3  -7   5        0.09        1.00      3.64 o 
  -2  -7   5       14.05       14.07      5.33 o 
  -1  -7   5      250.80      244.51     16.71 o 
   0  -7   5     1101.52     1266.29     36.12 o 
   1  -7   5       10.57        8.67      2.72 o 
   2  -7   5      586.09      614.99     50.47 o 
   3  -7   5      140.95      160.65     15.09 o 
   4  -7   5       96.95      102.25     10.93 o 
   5  -7   5      276.72      269.18     20.27 o 
   6  -7   5       47.74       30.12     15.10 o 
   7  -7   5       27.93       41.18     16.15 o 
   8  -7   5       15.88       13.89     10.69 o 
   9  -7   5        4.69        2.08      8.07 o 
  10  -7   5       17.63       28.85     12.68 o 
  -6  -6   5      102.94      151.82     29.38 o 
  -5  -6   5       16.27       11.28      6.07 o 
  -4  -6   5        1.20        1.69      5.51 o 
  -3  -6   5        4.86        6.36      4.38 o 
  -2  -6   5       51.54       48.79      7.24 o 
  -1  -6   5      107.53      105.29     10.42 o 
   0  -6   5      370.19      398.20     20.40 o 
   1  -6   5      200.43      213.68     12.44 o 
   2  -6   5       57.65       68.15     10.99 o 
   3  -6   5      120.27       24.05     64.98 o 
   4  -6   5       83.66       74.71      9.25 o 
   5  -6   5       66.34       55.19      7.57 o 
   6  -6   5      261.45      247.13     35.63 o 
   7  -6   5        0.54      -16.21     10.81 o 
   8  -6   5        8.28        8.79      6.81 o 
   9  -6   5       54.48       65.25     21.88 o 
  10  -6   5       13.03       30.73     17.26 o 
  -7  -5   5        9.22       18.78     10.86 o 
  -6  -5   5        4.26      -14.93      9.96 o 
  -5  -5   5       67.92       80.51     13.65 o 
  -4  -5   5        0.00        1.48      2.75 o 
  -3  -5   5       94.62       89.95      9.61 o 
  -2  -5   5      267.42      261.87     16.00 o 
  -1  -5   5       84.42       85.30      8.71 o 
   0  -5   5       19.45       20.22      4.40 o 
   1  -5   5        5.46        8.60      6.61 o 
   2  -5   5       12.76        8.57      3.75 o 
   3  -5   5        0.70        3.43      2.17 o 
   4  -5   5       22.55       28.46      5.53 o 
   5  -5   5       13.55        9.10      2.46 o 
   6  -5   5      572.06      583.81     53.46 o 
   7  -5   5        8.10        4.52      7.38 o 
   8  -5   5       65.43       92.73     23.39 o 
   9  -5   5       66.27       94.00     25.39 o 
  10  -5   5      138.04      182.94     35.72 o 
  11  -5   5       90.98       72.03     23.27 o 
  -7  -4   5      435.47      574.21     57.61 o 
  -6  -4   5      262.85      273.06     25.16 o 
  -5  -4   5      190.48      193.94     20.24 o 
  -4  -4   5        4.24        1.73      2.07 o 
  -3  -4   5       35.17       33.75      5.69 o 
  -2  -4   5      443.99      431.78     28.38 o 
  -1  -4   5       24.97       24.73      4.42 o 
   0  -4   5       22.86       14.79      3.93 o 
   1  -4   5       65.99       75.81     14.74 o 
   2  -4   5       23.35        2.54      9.19 o 
   3  -4   5       92.96       90.49      8.65 o 
   4  -4   5       17.56       15.83      2.54 o 
   5  -4   5      164.25      173.23      9.30 o 
   6  -4   5      443.16      458.65     19.12 o 
   7  -4   5      148.23      141.61     11.59 o 
   8  -4   5      246.74      240.47     16.15 o 
   9  -4   5       17.36       12.81      9.13 o 
  10  -4   5        0.05        5.99      6.08 o 
  11  -4   5        0.00        8.68     10.36 o 
  12  -4   5       34.23       50.40     19.18 o 
  -8  -3   5        0.12        6.38      6.88 o 
  -7  -3   5       32.27       38.56      9.66 o 
  -6  -3   5       59.68       53.98     10.65 o 
  -5  -3   5        4.97        1.54      1.80 o 
  -4  -3   5      229.44      199.84     11.97 o 
  -3  -3   5      739.16      736.21     35.99 o 
  -2  -3   5      456.66      461.02     18.99 o 
  -1  -3   5        1.13        2.06      1.40 o 
   0  -3   5       40.91       47.10      6.08 o 
   1  -3   5       31.23       32.53      6.10 o 
   2  -3   5        0.03       -2.01      2.06 o 
   3  -3   5       15.98       18.05      2.92 o 
   4  -3   5       45.40       43.35      4.89 o 
   5  -3   5       67.51       65.89      6.29 o 
   6  -3   5       24.15       27.84      7.30 o 
   7  -3   5      112.28      119.59     11.89 o 
   8  -3   5       76.36       72.78      9.93 o 
   9  -3   5        3.19       24.79      6.60 o 
  10  -3   5      108.72      108.82     25.79 o 
  11  -3   5      398.36      423.03     54.45 o 
  12  -3   5       48.03       79.44     23.90 o 
  -8  -2   5        3.53        2.53      6.33 o 
  -7  -2   5       21.99       23.28      6.08 o 
  -6  -2   5       29.02       34.88      6.46 o 
  -5  -2   5       32.34       24.33      5.29 o 
  -4  -2   5      130.64      142.64     11.10 o 
  -3  -2   5       50.70       51.50      6.23 o 
  -2  -2   5       59.53       49.68      5.84 o 
  -1  -2   5       11.24       10.18      2.50 o 
   0  -2   5       39.62       37.97      4.51 o 
   1  -2   5        1.44        0.37      1.17 o 
   2  -2   5     4023.29     4394.46     46.58 o 
   3  -2   5        3.55        2.84      1.39 o 
   4  -2   5     1050.08     1014.83     48.09 o 
   5  -2   5       18.89       15.85      3.15 o 
   6  -2   5      139.34      139.64      9.88 o 
   7  -2   5      961.58      985.46     37.14 o 
   8  -2   5     1018.34     1060.32     41.66 o 
   9  -2   5        0.04        3.74     10.80 o 
  10  -2   5       12.79        6.18      7.25 o 
  11  -2   5       77.44      115.68     27.20 o 
  12  -2   5       33.36       60.42     21.49 o 
  -9  -1   5       75.32      106.52     25.44 o 
  -8  -1   5      162.85      157.63     22.41 o 
  -7  -1   5        0.07        1.20      3.12 o 
  -6  -1   5      117.83      150.92     14.02 o 
  -5  -1   5        0.09       -2.53      2.58 o 
  -4  -1   5       97.96       91.58      8.86 o 
  -3  -1   5       19.41       20.52      3.52 o 
  -2  -1   5       73.88       59.83      5.36 o 
  -1  -1   5      210.56      246.91     24.07 o 
   0  -1   5     1742.30     1876.31     43.79 o 
   1  -1   5       31.69       27.67      5.33 o 
   2  -1   5        3.87        4.28      1.56 o 
   3  -1   5       23.55       26.70      3.36 o 
   4  -1   5       13.78       16.01      2.60 o 
   5  -1   5        1.32        1.10      1.23 o 
   6  -1   5       16.89       13.58      2.97 o 
   7  -1   5        0.33        0.01      2.29 o 
   8  -1   5       62.64       78.48     15.35 o 
   9  -1   5       21.06       19.37      5.28 o 
  10  -1   5       17.61        8.09     11.06 o 
  11  -1   5        5.64        4.70      9.95 o 
  12  -1   5        1.93       27.71     13.82 o 
  -9   0   5        2.86       -2.11      5.59 o 
  -8   0   5        2.31        5.70      4.94 o 
  -7   0   5       21.59       17.60      8.59 o 
  -6   0   5       55.75       49.21      9.98 o 
  -5   0   5        6.98       11.16      4.80 o 
  -4   0   5      159.12      171.03     21.49 o 
  -3   0   5        1.08        1.93      1.82 o 
  -2   0   5      544.64      567.33     24.45 o 
  -1   0   5      862.33      901.27     42.71 o 
   0   0   5      111.06      100.74      9.63 o 
   1   0   5       13.17       13.85      1.94 o 
   2   0   5        0.65        0.03      0.85 o 
   3   0   5      126.64      124.04      6.65 o 
   4   0   5        8.96       10.08      1.84 o 
   5   0   5        0.09       -0.53      1.20 o 
   6   0   5      185.33      190.53     11.80 o 
   7   0   5       31.71       36.82      5.17 o 
   8   0   5       17.26       26.03      5.36 o 
   9   0   5      220.61      232.73     24.02 o 
  10   0   5       28.02       32.49      9.74 o 
  11   0   5        5.64        5.73      6.06 o 
  12   0   5        2.70        0.65      3.67 o 
  -9   1   5        6.58       -2.92     12.52 o 
  -8   1   5       10.86        7.84      4.92 o 
  -7   1   5       24.73       21.09      6.99 o 
  -6   1   5       54.70       58.41     16.45 o 
  -5   1   5        6.55        4.31      3.08 o 
  -4   1   5      288.26      291.78     21.59 o 
  -3   1   5        0.25        1.15      6.06 o 
  -2   1   5      107.06      122.12     13.13 o 
  -1   1   5      685.80      610.58     39.27 o 
   0   1   5     2519.28     2517.96     69.58 o 
   1   1   5      368.51      335.98      8.95 o 
   2   1   5       55.21       45.49      4.06 o 
   3   1   5       11.97       13.55      2.07 o 
   4   1   5      530.98      534.20     14.22 o 
   5   1   5        4.53       10.02      2.39 o 
   6   1   5       38.36       39.05      5.37 o 
   7   1   5      312.82      292.44     14.30 o 
   8   1   5        0.70        4.44      2.00 o 
   9   1   5       41.66       52.28      8.70 o 
  10   1   5        9.23        5.81      3.84 o 
  11   1   5        7.95       23.05      9.22 o 
  12   1   5       30.48        3.40      8.48 o 
  -9   2   5        9.20       -1.31     11.93 o 
  -8   2   5        0.64        3.49      3.11 o 
  -7   2   5       17.09       24.64      7.76 o 
  -6   2   5       25.61       29.73      6.20 o 
  -5   2   5       23.23       32.05      7.31 o 
  -4   2   5      235.75      231.71     18.07 o 
  -3   2   5       76.36       78.84      9.54 o 
  -2   2   5      343.08      336.78     14.56 o 
  -1   2   5     1902.54     1854.91     42.58 o 
   0   2   5      338.25      308.78     12.69 o 
   1   2   5      362.13      348.31     14.68 o 
   2   2   5      101.29       92.04      5.85 o 
   3   2   5      144.06      150.17      8.14 o 
   4   2   5     3744.54     4148.32     47.82 o 
   5   2   5        6.27        6.01      1.95 o 
   6   2   5       74.39       68.56      6.31 o 
   7   2   5       32.12       37.36      5.01 o 
   8   2   5      142.41      151.14     13.23 o 
   9   2   5      120.80      120.14     12.76 o 
  10   2   5      208.85      202.28     22.61 o 
  11   2   5        1.97        0.77      3.50 o 
  12   2   5      125.31      132.85     33.44 o 
  -9   3   5        1.92        2.33      6.33 o 
  -8   3   5       15.70        5.93      5.74 o 
  -7   3   5      107.44      115.98     15.27 o 
  -6   3   5        0.25       -3.65      4.89 o 
  -5   3   5       92.03       92.40     12.09 o 
  -4   3   5      656.68      659.20     30.24 o 
  -3   3   5       28.52       24.80      5.45 o 
  -2   3   5      222.17      226.05     14.35 o 
  -1   3   5       31.32       31.36      5.06 o 
   0   3   5      767.98      776.87     25.55 o 
   1   3   5       14.53       18.99      3.82 o 
   2   3   5      651.55      611.58     16.06 o 
   3   3   5        1.88        3.33      1.27 o 
   4   3   5       22.64        7.44      2.94 o 
   5   3   5       59.83       57.18      5.93 o 
   6   3   5        9.30        9.35      2.13 o 
   7   3   5       33.07       29.99      5.01 o 
   8   3   5       30.40       23.58      6.17 o 
   9   3   5        4.23        5.67      2.29 o 
  10   3   5      113.93      125.24     17.05 o 
  11   3   5        5.92       14.19      7.06 o 
  12   3   5        5.57       -6.54      8.58 o 
  -9   4   5       23.53        8.86     17.44 o 
  -8   4   5      138.66      146.84     17.83 o 
  -7   4   5       64.81       79.48     12.27 o 
  -6   4   5       15.97       11.90      4.60 o 
  -5   4   5       52.68       56.38      8.01 o 
  -4   4   5       16.01       15.95      4.87 o 
  -3   4   5        0.09        7.21      3.48 o 
  -2   4   5       60.42       57.47      7.26 o 
  -1   4   5      318.12      327.13     16.63 o 
   0   4   5      253.87      267.59     15.07 o 
   1   4   5     1259.97     1236.56     27.90 o 
   2   4   5      114.77      103.03      8.00 o 
   3   4   5       11.48        6.64      3.30 o 
   4   4   5       20.77       15.21      2.93 o 
   5   4   5       15.39       11.36      3.44 o 
   6   4   5      229.42      264.20     11.87 o 
   7   4   5      442.67      494.19     37.71 o 
   8   4   5      939.80      986.73     31.03 o 
   9   4   5        9.82        6.76      4.81 o 
  10   4   5        9.47       12.91      5.66 o 
  11   4   5       19.58       14.96     13.52 o 
  -9   5   5        9.48       10.75      5.83 o 
  -8   5   5      461.23      500.22     51.80 o 
  -7   5   5       91.84       92.29     13.13 o 
  -6   5   5       34.80       32.68      7.47 o 
  -5   5   5       34.87       31.42      6.11 o 
  -4   5   5     1397.98     1401.82     41.88 o 
  -3   5   5      125.84      137.00     11.55 o 
  -2   5   5      486.80      469.24     20.81 o 
  -1   5   5        0.71        1.33      1.80 o 
   0   5   5        0.30        1.49      2.07 o 
   1   5   5       12.46       13.50      3.21 o 
   2   5   5        1.99        2.38      1.56 o 
   3   5   5      110.19      118.21      9.16 o 
   4   5   5       10.59       17.26      3.85 o 
   5   5   5       98.60       96.33      7.96 o 
   6   5   5       53.70       51.31      7.56 o 
   7   5   5      345.84      348.95     20.76 o 
   8   5   5      146.61      159.76     11.04 o 
   9   5   5       51.45       55.12      9.58 o 
  10   5   5        4.29        4.05     11.70 o 
  11   5   5       36.05       42.94     18.70 o 
  -9   6   5       56.86       50.25     17.60 o 
  -8   6   5       67.17       87.61     15.02 o 
  -7   6   5        8.73        8.19      9.78 o 
  -6   6   5      249.54      277.56     21.60 o 
  -5   6   5      246.05      263.36     19.94 o 
  -4   6   5        2.06       -0.56      1.81 o 
  -3   6   5       74.10       71.39      8.72 o 
  -2   6   5     1026.98     1015.29     30.94 o 
  -1   6   5        0.17       -0.64      2.91 o 
   0   6   5        6.10       11.14      3.47 o 
   1   6   5      333.38      322.83     27.11 o 
   2   6   5      217.38      240.06     17.37 o 
   3   6   5      342.26      345.03     35.86 o 
   4   6   5        0.53        0.02      1.56 o 
   5   6   5      171.65      173.48     10.39 o 
   6   6   5      794.80      789.21     27.26 o 
   7   6   5      201.07      205.37     21.50 o 
   8   6   5        0.24       -2.67      3.31 o 
   9   6   5       36.72       23.47     15.32 o 
  10   6   5      183.21      214.36     41.21 o 
  11   6   5       49.42       83.56     28.28 o 
  -9   7   5        7.25       -7.31      8.48 o 
  -8   7   5        4.66        4.55      7.89 o 
  -7   7   5       73.88       65.51     18.98 o 
  -6   7   5        1.19        0.91      2.23 o 
  -5   7   5       93.06       98.79     12.36 o 
  -4   7   5        6.47        0.73      2.70 o 
  -3   7   5        0.54       -0.54      1.54 o 
  -2   7   5      572.66      602.65     21.58 o 
  -1   7   5        0.42        1.54      1.66 o 
   0   7   5       98.20      101.40     14.57 o 
   1   7   5       63.99       58.23      8.99 o 
   2   7   5      329.67      380.44     23.26 o 
   3   7   5        6.36        4.28      2.88 o 
   4   7   5       80.66       79.59      8.36 o 
   5   7   5      145.51      133.71     12.04 o 
   6   7   5      653.35      693.25     58.62 o 
   7   7   5      284.89      289.21     40.05 o 
   8   7   5       66.37       78.40     21.24 o 
   9   7   5       31.01       45.77     18.36 o 
  10   7   5       57.70       98.04     28.33 o 
  -8   8   5        1.10       14.14     11.11 o 
  -7   8   5       51.34       52.08     18.92 o 
  -6   8   5        1.32        0.77      2.72 o 
  -5   8   5        1.46        9.72      5.24 o 
  -4   8   5       15.79       15.01      3.68 o 
  -3   8   5      125.96      126.79     10.12 o 
  -2   8   5       19.30       20.97      4.11 o 
  -1   8   5      176.79      167.31     14.31 o 
   0   8   5        6.40        9.50      3.74 o 
   1   8   5      381.59      400.70     19.40 o 
   2   8   5      766.04      716.89     67.53 o 
   3   8   5       28.42       30.26      5.30 o 
   4   8   5      208.26      164.26     11.49 o 
   5   8   5        4.80        0.46      1.51 o 
   6   8   5        2.56      -12.08      8.26 o 
   7   8   5        8.67        5.80      5.19 o 
   8   8   5      125.52      106.82     26.45 o 
   9   8   5       10.62       12.28      9.85 o 
  10   8   5        2.85        2.17     10.81 o 
  -8   9   5       22.76       57.39     22.11 o 
  -7   9   5       17.35        7.33      4.81 o 
  -6   9   5       23.45       21.94     13.94 o 
  -5   9   5        1.68       -2.26      3.04 o 
  -4   9   5        8.44        8.03      2.65 o 
  -3   9   5       54.16       60.51     12.31 o 
  -2   9   5      790.93      872.21     34.18 o 
  -1   9   5      144.99      165.56     14.84 o 
   0   9   5       56.54       76.25     10.75 o 
   1   9   5      601.86      659.21     35.46 o 
   2   9   5        8.85        0.88      3.05 o 
   3   9   5        5.70        8.29      2.88 o 
   4   9   5       88.32       66.36     12.53 o 
   5   9   5       13.07       14.33      8.33 o 
   6   9   5       44.88       47.07     16.10 o 
   7   9   5       11.83       27.51     13.64 o 
   8   9   5       21.20       47.15     19.53 o 
   9   9   5        1.82       -0.82      4.67 o 
  -7  10   5        0.03       -1.07      5.41 o 
  -6  10   5       12.93        6.61      7.79 o 
  -5  10   5       64.47       49.99     17.32 o 
  -4  10   5      175.86      178.23     32.45 o 
  -3  10   5      455.92      461.60     39.66 o 
  -2  10   5      299.49      304.38     26.70 o 
  -1  10   5        9.83        5.96      3.22 o 
   0  10   5       65.88       60.92      8.27 o 
   1  10   5        0.59        0.87      2.19 o 
   2  10   5        0.06       -4.67      5.31 o 
   3  10   5        6.31       14.00     10.09 o 
   4  10   5       23.72       11.80      5.77 o 
   5  10   5        6.47        5.17      5.71 o 
   6  10   5       44.15       66.33     21.24 o 
   7  10   5       52.58       54.92     20.28 o 
   8  10   5        0.09        9.66      9.21 o 
  -6  11   5       64.87       53.31     21.56 o 
  -5  11   5       10.95       16.45     12.27 o 
  -4  11   5       22.04       36.32     14.67 o 
  -3  11   5      178.12      204.12     34.84 o 
  -2  11   5       38.02       35.82     13.83 o 
  -1  11   5        0.10        3.26      2.85 o 
   0  11   5       74.64       71.56      9.57 o 
   1  11   5      122.75      127.38     16.83 o 
   2  11   5      141.08      148.84     28.88 o 
   3  11   5       29.11       27.79      6.97 o 
   4  11   5      115.09      112.94     26.38 o 
   5  11   5        4.03        3.40      8.44 o 
   6  11   5       21.78       17.16      8.55 o 
   7  11   5       14.37       20.55     12.94 o 
  -6  12   5      126.48      119.30     32.45 o 
  -5  12   5      110.63      105.78     28.48 o 
  -4  12   5       20.18       15.85      8.70 o 
  -3  12   5        0.35        2.27      5.79 o 
  -2  12   5       60.13       74.46     20.22 o 
  -1  12   5       68.03       68.76     14.41 o 
   0  12   5       16.11       13.15      5.60 o 
   1  12   5        3.45        0.83      2.96 o 
   2  12   5        2.57       10.84      7.24 o 
   3  12   5        0.70       13.91     10.09 o 
   4  12   5       25.38        5.77      6.98 o 
   5  12   5        2.06        3.27      9.64 o 
   6  12   5        3.24      -18.66     12.56 o 
  -5  13   5        6.34       22.26     12.63 o 
  -4  13   5        4.59        9.95      9.44 o 
  -3  13   5       42.80       23.46     12.72 o 
  -2  13   5        8.44       11.64      8.82 o 
  -1  13   5      110.63      100.19     29.64 o 
   0  13   5        9.69        9.97      6.69 o 
   1  13   5        6.28        4.45      5.87 o 
   2  13   5       36.03       59.16     20.54 o 
   3  13   5       17.90       15.40     10.98 o 
   4  13   5        2.12       -1.99      5.26 o 
  -2  14   5      126.58      144.27     31.85 o 
  -1  14   5        8.27       22.87     11.68 o 
   0 -10   6       63.79       81.06     19.12 o 
   2 -10   6       47.64       68.99     18.88 o 
   3 -10   6       15.36       29.59     16.39 o 
   4 -10   6        2.45        0.26      4.71 o 
   5 -10   6       28.19       39.43     15.86 o 
   6 -10   6       41.26       38.90     17.23 o 
  -2  -9   6        1.46        0.72      7.14 o 
  -1  -9   6       22.29       21.41     11.22 o 
   0  -9   6       33.92       27.80     12.10 o 
   1  -9   6        4.23        3.48      2.51 o 
   2  -9   6       51.59       66.45      9.10 o 
   3  -9   6       26.81       42.65     14.75 o 
   4  -9   6       50.26       97.27     24.29 o 
   5  -9   6       21.46       21.43     13.34 o 
   6  -9   6       29.40       49.10     19.51 o 
   7  -9   6       83.38       95.17     26.95 o 
  -3  -8   6       11.62       10.63      7.45 o 
  -2  -8   6       58.49       66.43     17.47 o 
  -1  -8   6        4.86        0.75      3.62 o 
   0  -8   6       17.75       18.44      4.92 o 
   1  -8   6        2.32       -0.30      2.56 o 
   2  -8   6        2.86        4.00      2.75 o 
   3  -8   6       15.70       31.94      7.46 o 
   4  -8   6      251.83      309.19     41.56 o 
   5  -8   6        5.08       18.89     12.90 o 
   6  -8   6        0.01        5.83      3.71 o 
   7  -8   6      159.65      143.13     30.71 o 
   8  -8   6       35.41       44.48     19.89 o 
  -4  -7   6        4.96        7.09      6.28 o 
  -3  -7   6       65.55       45.25     15.19 o 
  -2  -7   6       67.37       62.51     14.89 o 
  -1  -7   6      143.04      150.71     16.51 o 
   0  -7   6       67.06       70.20     10.61 o 
   1  -7   6      109.28      132.03     12.21 o 
   2  -7   6      258.41      271.22     21.46 o 
   3  -7   6       96.38      109.95     22.72 o 
   4  -7   6      947.18     1124.07     76.82 o 
   5  -7   6       34.58       26.84      5.53 o 
   6  -7   6      121.99      132.30     27.99 o 
   7  -7   6      102.82       98.51     26.39 o 
   8  -7   6        0.78      -13.32     10.33 o 
   9  -7   6        5.18        6.15      9.38 o 
  -5  -6   6        2.95        2.21      4.69 o 
  -4  -6   6       69.83       88.58     21.72 o 
  -3  -6   6       74.84       80.71     12.69 o 
  -2  -6   6      204.05      207.63     26.97 o 
  -1  -6   6      110.42      122.45     14.29 o 
   0  -6   6      454.23      450.44     26.05 o 
   1  -6   6       83.57       88.53      9.36 o 
   2  -6   6       13.48       12.93      4.87 o 
   3  -6   6       77.24       75.90     18.62 o 
   4  -6   6      408.84      411.63     21.18 o 
   5  -6   6        0.01       -1.01      2.67 o 
   6  -6   6       34.52       32.45     13.31 o 
   7  -6   6        2.33        7.30     10.86 o 
   8  -6   6       44.91       45.51     17.76 o 
   9  -6   6       17.18        3.22      6.15 o 
  10  -6   6        1.53        6.53      8.01 o 
  -6  -5   6       12.77        9.33      7.89 o 
  -5  -5   6       10.45       22.89     12.02 o 
  -4  -5   6       14.02       20.31      6.38 o 
  -3  -5   6       32.57       39.24      6.57 o 
  -2  -5   6        0.67       -0.33      3.00 o 
  -1  -5   6      229.06      214.90     14.33 o 
   0  -5   6       27.34       31.42      5.16 o 
   1  -5   6      218.03      222.83     12.61 o 
   2  -5   6       11.30        6.90      5.62 o 
   3  -5   6       29.62       36.63     12.83 o 
   4  -5   6       30.99       18.61      9.89 o 
   5  -5   6        9.81        8.33      2.55 o 
   6  -5   6       79.96       85.74     10.47 o 
   7  -5   6        3.09        1.01      3.78 o 
   8  -5   6       58.05       54.02     18.50 o 
   9  -5   6       12.46        2.97      6.18 o 
  10  -5   6        0.39       -2.32      5.10 o 
  11  -5   6       34.10       48.98     19.52 o 
  -6  -4   6        5.07       17.51     11.48 o 
  -5  -4   6      102.82      148.07     27.18 o 
  -4  -4   6       51.83       45.46      9.21 o 
  -3  -4   6      127.24      117.24     10.87 o 
  -2  -4   6      200.03      200.30     13.54 o 
  -1  -4   6       37.74       36.76      5.66 o 
   0  -4   6        6.90        6.23      2.34 o 
   1  -4   6       65.86       81.38      7.20 o 
   2  -4   6        5.07        5.23      3.63 o 
   3  -4   6       34.88       20.84     12.17 o 
   4  -4   6      268.62      263.19     17.53 o 
   5  -4   6      126.43      119.41      8.38 o 
   6  -4   6       27.54       21.80      3.72 o 
   7  -4   6       12.09       11.05      2.59 o 
   8  -4   6      337.23      322.19     41.84 o 
   9  -4   6       13.41        7.85      6.37 o 
  10  -4   6       88.52       86.02     24.05 o 
  11  -4   6        7.17        6.94      4.54 o 
  -7  -3   6       18.00       38.27     14.25 o 
  -6  -3   6        0.12       10.21      8.69 o 
  -5  -3   6        0.31       -0.67      1.62 o 
  -4  -3   6      530.99      548.73     42.94 o 
  -3  -3   6       16.67       14.43      5.12 o 
  -2  -3   6      236.25      212.96     13.02 o 
  -1  -3   6       23.97       26.87      4.12 o 
   0  -3   6       11.74       27.61      4.24 o 
   1  -3   6      189.51      176.49     23.45 o 
   2  -3   6       52.31       56.52      8.43 o 
   3  -3   6       76.95       79.03      6.18 o 
   4  -3   6      744.67      778.26     25.94 o 
   5  -3   6      689.53      668.13     26.50 o 
   6  -3   6      560.63      573.54     27.31 o 
   7  -3   6       13.45       16.84      5.86 o 
   8  -3   6       38.14       30.47      6.80 o 
   9  -3   6      226.54      272.98     39.67 o 
  10  -3   6       40.95       57.36     20.19 o 
  11  -3   6       10.21        7.52      9.64 o 
  12  -3   6       14.79       29.97     14.95 o 
  -8  -2   6        4.86       10.19      8.48 o 
  -7  -2   6        7.59       -6.41      4.33 o 
  -6  -2   6      161.34      162.67     42.16 o 
  -5  -2   6       79.70       72.76     23.62 o 
  -4  -2   6      169.93      153.82     10.23 o 
  -3  -2   6       46.02       43.98      7.41 o 
  -2  -2   6       97.26       79.39      7.13 o 
  -1  -2   6       15.48       15.70      3.47 o 
   0  -2   6        2.88        1.99      0.56 o 
   1  -2   6       23.67       22.56      4.14 o 
   2  -2   6      176.18      176.93      9.52 o 
   3  -2   6       63.45       50.48      9.48 o 
   4  -2   6      619.12      661.41     27.02 o 
   5  -2   6       14.99        6.41      3.68 o 
   6  -2   6      206.39      185.25     13.56 o 
   7  -2   6        1.45        1.51      3.55 o 
   8  -2   6      357.64      294.07     37.20 o 
   9  -2   6       15.53       28.03      7.33 o 
  10  -2   6      186.42      269.44     39.98 o 
  11  -2   6       11.95       23.64     14.52 o 
  12  -2   6        4.27        8.38      7.99 o 
  -8  -1   6        7.14        7.95      4.52 o 
  -7  -1   6      348.88      341.26     82.78 o 
  -6  -1   6       17.09       20.57     10.95 o 
  -5  -1   6       21.50       22.49     13.19 o 
  -4  -1   6        1.59        0.37      4.97 o 
  -3  -1   6        0.44        0.70      1.37 o 
  -2  -1   6        2.80        0.67      5.42 o 
  -1  -1   6      261.11      238.21     26.84 o 
   0  -1   6      657.23      644.12     34.21 o 
   1  -1   6      159.02      194.70     14.91 o 
   2  -1   6     1771.88     1723.50     73.55 o 
   3  -1   6      313.15      344.68     15.53 o 
   4  -1   6       11.47       10.34      4.61 o 
   5  -1   6      356.98      369.21     14.44 o 
   6  -1   6      835.79      834.92     25.75 o 
   7  -1   6      414.34      388.70     18.91 o 
   8  -1   6        4.92       -0.21      3.72 o 
   9  -1   6       58.75       51.10     12.01 o 
  10  -1   6      274.89      284.48     29.67 o 
  11  -1   6        6.60       10.81      6.01 o 
  12  -1   6       70.07       69.40     20.85 o 
  -9   0   6        0.49        8.78      7.80 o 
  -8   0   6       47.80       38.87     14.48 o 
  -7   0   6       21.59       24.54      7.70 o 
  -6   0   6       19.57       27.25      7.67 o 
  -5   0   6        0.13        5.05      3.01 o 
  -4   0   6      179.12      185.08     17.71 o 
  -3   0   6        8.13        7.06      2.70 o 
  -2   0   6      770.59      766.32     24.62 o 
  -1   0   6      419.63      418.80     22.92 o 
   0   0   6        0.15       18.07      8.16 o 
   1   0   6       21.88       16.93      3.51 o 
   2   0   6        2.38        2.00      1.01 o 
   3   0   6       38.47       23.26     11.34 o 
   4   0   6       70.69       77.41      6.76 o 
   5   0   6        3.13        6.50      1.65 o 
   6   0   6       38.30       59.19      6.76 o 
   7   0   6       24.78       21.52      4.02 o 
   8   0   6        1.28       -0.74      4.13 o 
   9   0   6      119.60      137.47     14.15 o 
  10   0   6        3.48       -4.52      6.34 o 
  11   0   6       37.46       44.71     12.26 o 
  12   0   6       29.69       31.79     11.80 o 
  -9   1   6        1.78        7.87      6.13 o 
  -8   1   6       28.79       32.00     10.74 o 
  -7   1   6       43.62       41.52      9.65 o 
  -6   1   6       41.31       32.03      8.32 o 
  -5   1   6        0.79       -0.57      2.53 o 
  -4   1   6       40.51       37.77      7.45 o 
  -3   1   6       83.90       98.51     10.34 o 
  -2   1   6      188.13      195.06     12.44 o 
  -1   1   6      390.41      379.45     28.96 o 
   0   1   6       62.83       78.38     12.53 o 
   1   1   6      207.93      189.45      9.29 o 
   2   1   6        3.28        6.43      1.65 o 
   3   1   6       45.86       35.45     10.78 o 
   4   1   6       52.11       47.56      6.28 o 
   5   1   6       45.63       46.29      5.40 o 
   6   1   6      461.51      502.45     19.76 o 
   7   1   6      243.41      264.78     13.82 o 
   8   1   6       14.25       10.14      4.04 o 
   9   1   6        2.50        1.18      7.23 o 
  10   1   6        0.49       -8.01      5.34 o 
  11   1   6       10.16       15.75     11.30 o 
  12   1   6       20.24       -5.55     14.92 o 
  -9   2   6        6.04       10.20      6.20 o 
  -8   2   6       85.68      101.86     15.86 o 
  -7   2   6        3.08        6.81      4.06 o 
  -6   2   6      221.61      236.98     29.15 o 
  -5   2   6      240.10      259.97     21.35 o 
  -4   2   6      130.66      143.18     14.53 o 
  -3   2   6       63.49       70.23      9.71 o 
  -2   2   6     2417.43     2336.19     48.63 o 
  -1   2   6      611.84      581.11     21.61 o 
   0   2   6       14.93        8.72      2.21 o 
   1   2   6       98.48       95.28      7.02 o 
   2   2   6       47.16       53.80      4.69 o 
   3   2   6      145.46      154.92      8.82 o 
   4   2   6      285.00      293.50     11.96 o 
   5   2   6      279.73      261.64     13.63 o 
   6   2   6      256.16      286.40     13.48 o 
   7   2   6        0.10        3.02      1.81 o 
   8   2   6        2.40        4.33      3.01 o 
   9   2   6       10.93        3.07      1.93 o 
  10   2   6       98.89      109.85     17.05 o 
  11   2   6        1.72        8.47      5.30 o 
  12   2   6        0.21        4.01      9.59 o 
  -9   3   6        1.79       15.36     15.99 o 
  -8   3   6        0.19        1.57      5.66 o 
  -7   3   6        3.15        5.10      5.00 o 
  -6   3   6       42.71       33.07      7.00 o 
  -5   3   6      174.33      190.83     24.25 o 
  -4   3   6       17.00       20.90      6.02 o 
  -3   3   6        4.97        1.61      2.77 o 
  -2   3   6      311.42      339.63     19.44 o 
  -1   3   6     1093.92     1136.25     35.23 o 
   0   3   6      163.79      229.04     11.17 o 
   1   3   6       16.49       17.96      3.74 o 
   2   3   6     1608.42     1615.86     28.36 o 
   3   3   6       19.43       19.19      3.28 o 
   4   3   6      949.92     1017.92     47.37 o 
   5   3   6        1.23       -0.21      1.39 o 
   6   3   6      109.13      162.20     10.13 o 
   7   3   6       18.61       15.03      3.52 o 
   8   3   6      207.92      220.23     16.20 o 
   9   3   6       15.14       25.45      5.95 o 
  10   3   6      123.86      150.76     19.03 o 
  11   3   6       28.82       46.88     11.19 o 
  12   3   6        1.16       25.62     15.67 o 
  -9   4   6        7.52       10.38      5.81 o 
  -8   4   6       50.99       51.45     11.48 o 
  -7   4   6      235.58      260.67     34.68 o 
  -6   4   6      458.49      487.90     46.81 o 
  -5   4   6       46.32       55.83     10.21 o 
  -4   4   6        3.22       -0.04      2.07 o 
  -3   4   6       16.37        8.15      3.16 o 
  -2   4   6      117.16      136.05     12.07 o 
  -1   4   6        2.09        0.56      3.73 o 
   0   4   6       15.18       15.37      3.32 o 
   1   4   6       94.27      118.79      8.61 o 
   2   4   6        3.14        0.11      4.18 o 
   3   4   6      147.43      164.45     11.05 o 
   4   4   6      435.72      432.26     19.19 o 
   5   4   6        3.99        2.59      2.31 o 
   6   4   6       29.81       34.10      4.65 o 
   7   4   6       33.95       36.36      6.05 o 
   8   4   6       79.75       77.21     10.59 o 
   9   4   6      150.33      171.95     14.15 o 
  10   4   6       10.70       11.59      5.27 o 
  11   4   6        6.90       17.66     11.16 o 
  -9   5   6       23.61        2.78     18.34 o 
  -8   5   6       43.21       61.67     12.16 o 
  -7   5   6       35.16       36.57      8.36 o 
  -6   5   6       23.13       21.50      6.76 o 
  -5   5   6       21.80       23.14      5.54 o 
  -4   5   6      122.07      118.89     13.44 o 
  -3   5   6       79.63       79.01      9.50 o 
  -2   5   6      144.09      138.47     17.45 o 
  -1   5   6      769.42      808.27     36.51 o 
   0   5   6      277.09      299.91     17.63 o 
   1   5   6       21.24       21.23      3.86 o 
   2   5   6       37.04       43.11      5.77 o 
   3   5   6       36.70       31.07      5.64 o 
   4   5   6      152.24      170.15     12.06 o 
   5   5   6      167.62      188.91     11.83 o 
   6   5   6      168.30      179.65     21.83 o 
   7   5   6       62.97       54.16     14.81 o 
   8   5   6      158.70      184.30     17.28 o 
   9   5   6        6.49       -1.82      8.95 o 
  10   5   6       99.30       85.97     26.06 o 
  11   5   6        6.82       -7.09      8.67 o 
  -9   6   6        3.05       12.33     10.23 o 
  -8   6   6      134.76      126.83     16.96 o 
  -7   6   6        0.00       -0.51      2.43 o 
  -6   6   6       93.49      111.02     15.59 o 
  -5   6   6      268.96      279.56     23.34 o 
  -4   6   6      367.30      404.27     25.44 o 
  -3   6   6        1.82        6.51      3.67 o 
  -2   6   6      164.15      171.39     13.70 o 
  -1   6   6        2.76        2.56      4.30 o 
   0   6   6        9.12       11.43      3.44 o 
   1   6   6      254.05      274.10     15.07 o 
   2   6   6        5.20        5.19      2.70 o 
   3   6   6       74.33       77.87     10.64 o 
   4   6   6       60.42       57.67      6.20 o 
   5   6   6      414.89      418.82     19.95 o 
   6   6   6       14.50       26.10      5.99 o 
   7   6   6      373.12      424.59     68.30 o 
   8   6   6      467.57      472.45     24.72 o 
   9   6   6        1.11        8.93     10.84 o 
  10   6   6       44.03       45.98     18.63 o 
  11   6   6        6.87        1.96     11.09 o 
  -8   7   6        0.02       -7.71      8.19 o 
  -7   7   6      125.86      119.02     15.68 o 
  -6   7   6       56.26       61.59     10.73 o 
  -5   7   6        0.69        3.26     10.45 o 
  -4   7   6      144.27      136.15     13.92 o 
  -3   7   6       38.00       30.02      5.27 o 
  -2   7   6      196.47      220.00     15.47 o 
  -1   7   6       56.39       62.14      8.31 o 
   0   7   6      469.25      493.38     24.57 o 
   1   7   6      427.17      460.00     25.07 o 
   2   7   6      195.50      203.88     17.32 o 
   3   7   6       23.93       28.14      6.69 o 
   4   7   6      901.50      855.45     32.49 o 
   5   7   6      148.62      141.59     12.92 o 
   6   7   6      335.54      302.60     18.25 o 
   7   7   6        9.48        8.58      2.50 o 
   8   7   6       23.03       23.53     14.03 o 
   9   7   6       69.06       52.92     20.00 o 
  10   7   6       22.86       17.87     13.39 o 
  -8   8   6        3.29       15.05     12.39 o 
  -7   8   6       76.37       47.63     18.35 o 
  -6   8   6        1.85        1.43      3.63 o 
  -5   8   6        5.20        3.39      2.14 o 
  -4   8   6      215.04      212.49     24.62 o 
  -3   8   6       53.55       50.21      7.00 o 
  -2   8   6      163.41      163.21     12.14 o 
  -1   8   6       90.98       88.53      9.16 o 
   0   8   6        2.68        0.69      1.62 o 
   1   8   6        8.30        2.85      3.87 o 
   2   8   6       60.10       64.56     10.51 o 
   3   8   6      657.02      704.48     36.84 o 
   4   8   6      803.13      711.59     30.25 o 
   5   8   6       22.30       14.89      4.55 o 
   6   8   6        8.44        6.22      2.28 o 
   7   8   6        1.94        2.19      6.40 o 
   8   8   6        4.89       -0.42      7.48 o 
   9   8   6        6.72       16.36     13.85 o 
  10   8   6      135.09      127.06     32.73 o 
  -7   9   6        9.70       14.53     11.16 o 
  -6   9   6        3.52        3.50      5.07 o 
  -5   9   6       57.12       45.36      9.60 o 
  -4   9   6        7.22        1.96      3.65 o 
  -3   9   6        4.79        7.94      2.57 o 
  -2   9   6      207.56      205.56     18.52 o 
  -1   9   6      375.37      365.48     23.37 o 
   0   9   6      612.48      650.71     26.80 o 
   1   9   6      811.12      896.18     39.11 o 
   2   9   6      133.95      133.44     15.65 o 
   3   9   6        0.40        0.34      2.16 o 
   4   9   6      141.00      116.33     12.83 o 
   5   9   6       19.75       14.75      4.35 o 
   6   9   6       36.50       54.14     17.62 o 
   7   9   6       19.30        7.88      7.72 o 
   8   9   6        0.65       14.97     10.84 o 
   9   9   6       28.89       24.26     14.33 o 
  -7  10   6       18.11        7.45      7.15 o 
  -6  10   6       42.25       63.34     22.05 o 
  -5  10   6       28.29       35.43     14.15 o 
  -4  10   6       70.57       48.85     19.47 o 
  -3  10   6        8.33        5.50      7.74 o 
  -2  10   6      249.62      254.39     19.85 o 
  -1  10   6      350.92      344.98     23.50 o 
   0  10   6      176.42      189.80     15.24 o 
   1  10   6        0.31       -1.58      2.24 o 
   2  10   6      133.90      160.06     27.76 o 
   3  10   6       71.95       59.98      9.73 o 
   4  10   6        2.66        0.95      2.20 o 
   5  10   6       31.28       42.61     16.71 o 
   6  10   6       13.20       19.27     10.20 o 
   7  10   6       12.04       12.36      8.75 o 
   8  10   6       29.79       45.22     19.40 o 
  -6  11   6        2.20        2.31      5.88 o 
  -5  11   6       81.41      123.04     31.14 o 
  -4  11   6        2.06      -13.76     10.49 o 
  -3  11   6        0.95       22.90     12.67 o 
  -2  11   6      260.28      253.65     38.06 o 
  -1  11   6        1.56        3.46      3.61 o 
   0  11   6       22.29       24.41      5.92 o 
   1  11   6        3.27        8.32      4.51 o 
   2  11   6        9.12       18.96     11.68 o 
   3  11   6      142.50      125.40     14.97 o 
   4  11   6       14.50       28.34     11.79 o 
   5  11   6        4.20       12.16     10.45 o 
   6  11   6        0.96        0.08      5.19 o 
   7  11   6       40.49       56.97     21.18 o 
  -5  12   6       12.43       14.65     12.64 o 
  -4  12   6       37.43       49.70     19.03 o 
  -3  12   6       31.49       32.95     15.69 o 
  -2  12   6       98.34      125.57     26.89 o 
  -1  12   6        2.55        8.43      4.73 o 
   0  12   6      134.25      143.51     19.23 o 
   1  12   6       96.80      119.32     18.02 o 
   2  12   6       81.94       96.59     24.50 o 
   3  12   6        3.17        7.83      8.51 o 
   4  12   6        7.17        4.52      6.48 o 
   5  12   6        0.14       28.11     15.57 o 
   6  12   6        5.93       17.15     12.16 o 
  -4  13   6        1.94      -16.01     12.15 o 
  -3  13   6        0.12       10.78      9.66 o 
  -2  13   6        0.79       10.17      5.89 o 
  -1  13   6        0.00        1.60      3.83 o 
   0  13   6        2.84       14.41      7.21 o 
   1  13   6        5.60        6.69      4.37 o 
   2  13   6        8.25       12.17      7.48 o 
   3  13   6       33.87       33.01     14.19 o 
   4  13   6       47.72       38.66     17.25 o 
  -2  14   6       14.70       23.28     15.15 o 
  -1  14   6        2.96      -15.37     10.25 o 
   0  -9   7       34.95       15.50      7.27 o 
   1  -9   7       28.84       23.40      9.63 o 
   2  -9   7       39.34       35.21     12.50 o 
   3  -9   7        4.43        2.91      8.21 o 
   4  -9   7        8.79       12.50      9.47 o 
   5  -9   7        0.63        0.56      4.17 o 
   6  -9   7      290.61      405.48     54.66 o 
  -2  -8   7      117.61      143.80     26.97 o 
  -1  -8   7        2.87        1.17      3.48 o 
   0  -8   7        1.78        9.63      6.76 o 
   1  -8   7       67.15       60.67     15.47 o 
   2  -8   7       28.04       30.99      7.53 o 
   3  -8   7        0.99        4.73      3.88 o 
   4  -8   7        8.71       16.03     11.43 o 
   5  -8   7       80.28      105.09     25.42 o 
   6  -8   7       31.70       14.80     10.46 o 
   7  -8   7       63.68       88.66     25.45 o 
   8  -8   7       38.94       27.74     15.68 o 
  -3  -7   7        0.78       -6.45      6.48 o 
  -2  -7   7       36.21       40.89     14.67 o 
  -1  -7   7       18.31       13.53      8.80 o 
   0  -7   7        0.53        9.48      6.55 o 
   1  -7   7      137.77      152.37     15.79 o 
   2  -7   7      308.58      319.50     22.21 o 
   3  -7   7        2.05       -2.58      3.24 o 
   4  -7   7        0.07       -4.23      5.79 o 
   5  -7   7      100.03       93.84     22.48 o 
   6  -7   7        0.39       11.58      9.05 o 
   7  -7   7        2.70       -0.87      9.02 o 
   8  -7   7       26.68       44.21     17.68 o 
   9  -7   7       18.10        6.55      8.09 o 
  -4  -6   7      152.11      212.55     34.78 o 
  -3  -6   7       14.72       24.47     12.91 o 
  -2  -6   7        3.50        1.33      4.32 o 
  -1  -6   7        0.00        5.67      5.24 o 
   0  -6   7      194.70      188.81     17.01 o 
   1  -6   7      223.09      239.44     18.51 o 
   2  -6   7      863.15      952.36     42.68 o 
   3  -6   7       17.38       12.13      6.58 o 
   4  -6   7      176.36      203.53     22.30 o 
   5  -6   7      102.10      112.85     25.12 o 
   6  -6   7      263.47       43.67    138.05 o 
   7  -6   7       76.75      115.19     26.55 o 
   8  -6   7        1.61        2.46      6.84 o 
   9  -6   7        5.24       18.25     12.21 o 
  -5  -5   7        8.77       -3.23      5.54 o 
  -4  -5   7       24.54       -0.09      4.47 o 
  -3  -5   7       13.10       34.39     13.98 o 
  -2  -5   7       14.26        5.82      5.21 o 
  -1  -5   7        2.98        5.25      2.14 o 
   0  -5   7       32.40       35.25      6.82 o 
   1  -5   7        3.42        2.75      2.02 o 
   2  -5   7      370.89      357.88     24.74 o 
   3  -5   7        0.17        0.28      2.30 o 
   4  -5   7        6.26        4.44      5.64 o 
   5  -5   7        0.05        2.61      3.29 o 
   6  -5   7       56.38       36.41     17.53 o 
   7  -5   7       26.34       30.61     13.41 o 
   8  -5   7        0.76       -1.77      5.64 o 
   9  -5   7        6.80       19.48     12.73 o 
  10  -5   7      299.78      394.88     54.27 o 
  -5  -4   7       42.28       70.43     19.43 o 
  -4  -4   7        0.82       -5.60      6.08 o 
  -3  -4   7       42.19       28.30     10.71 o 
  -2  -4   7       37.58       28.10      5.61 o 
  -1  -4   7       74.50       70.44     11.35 o 
   0  -4   7       12.96       13.90      3.86 o 
   1  -4   7       60.63       62.08      7.78 o 
   2  -4   7       14.97       13.81      3.70 o 
   3  -4   7        9.13        5.02      2.81 o 
   4  -4   7      380.17      393.75     42.00 o 
   5  -4   7       95.90       90.61     14.23 o 
   6  -4   7      376.47      378.60     19.06 o 
   7  -4   7        4.71        3.28      3.16 o 
   8  -4   7       72.83       55.54     16.91 o 
   9  -4   7       10.48       -2.91      5.49 o 
  10  -4   7       26.21       27.71     13.27 o 
  11  -4   7       14.98       13.23     11.63 o 
  -6  -3   7      114.69      132.15     27.55 o 
  -5  -3   7       20.62       34.76     11.62 o 
  -4  -3   7       60.70       61.91     16.93 o 
  -3  -3   7       64.78       49.15     13.71 o 
  -2  -3   7      245.20      199.98     18.88 o 
  -1  -3   7       41.80       33.25      4.06 o 
   0  -3   7      242.11      198.09     12.80 o 
   1  -3   7      194.87      201.90      9.13 o 
   2  -3   7       11.15        7.98      2.56 o 
   3  -3   7      284.59      282.91     36.20 o 
   4  -3   7      255.93      210.65     31.66 o 
   5  -3   7        8.42        8.78      3.94 o 
   6  -3   7      522.11      530.00     19.83 o 
   7  -3   7      621.72      613.45     30.06 o 
   8  -3   7       77.43       75.79     10.89 o 
   9  -3   7       33.67       41.12     15.91 o 
  10  -3   7        0.00        0.34      5.84 o 
  11  -3   7        0.07       -9.02      9.09 o 
  12  -3   7        0.16        5.73      7.34 o 
  -7  -2   7        9.45       13.83     10.54 o 
  -6  -2   7      145.60      176.96     31.32 o 
  -5  -2   7       20.95       29.89     11.78 o 
  -4  -2   7      808.87      949.92     65.10 o 
  -3  -2   7      119.86      116.54     21.38 o 
  -2  -2   7       22.57       14.06      5.76 o 
  -1  -2   7       21.47       18.05      6.22 o 
   0  -2   7        7.15        8.86      3.58 o 
   1  -2   7      296.34      254.31      8.24 o 
   2  -2   7      518.41      527.47     17.65 o 
   3  -2   7      103.06      103.54      8.22 o 
   4  -2   7      869.66      878.34     29.53 o 
   5  -2   7       47.99       49.67      8.01 o 
   6  -2   7       83.40       82.72      9.33 o 
   7  -2   7      156.82      172.47     16.24 o 
   8  -2   7      700.01      677.13     34.02 o 
   9  -2   7       67.49       52.52      9.88 o 
  10  -2   7        2.65        2.35      9.17 o 
  11  -2   7        0.65        3.25      5.64 o 
  12  -2   7       27.02       20.20     10.28 o 
  -7  -1   7        5.08       19.26     12.19 o 
  -6  -1   7       11.66       13.25      9.09 o 
  -5  -1   7      187.60      225.90     32.42 o 
  -4  -1   7      132.61      143.10     27.59 o 
  -3  -1   7       14.65       10.11      5.97 o 
  -2  -1   7      157.73      155.48     16.94 o 
  -1  -1   7       47.46       34.61      7.25 o 
   0  -1   7       54.87       51.75      7.22 o 
   1  -1   7        7.14        3.64      2.73 o 
   2  -1   7       17.93       18.58      3.28 o 
   3  -1   7       99.98      102.83      8.78 o 
   4  -1   7       69.65       67.22      7.57 o 
   5  -1   7       14.55       12.76      3.47 o 
   6  -1   7      243.41      227.10     15.59 o 
   7  -1   7      201.87      201.98     16.22 o 
   8  -1   7      264.11      255.25     18.51 o 
   9  -1   7       29.50       16.42      5.28 o 
  10  -1   7        9.44        9.74      8.44 o 
  11  -1   7        3.41       10.98      9.02 o 
  12  -1   7      153.97      184.54     36.63 o 
  -8   0   7        4.94       -0.38      9.30 o 
  -7   0   7        0.33        8.19      4.94 o 
  -6   0   7        0.00       16.69      9.23 o 
  -5   0   7        1.45       -0.70      4.59 o 
  -4   0   7       38.08       31.82      6.31 o 
  -3   0   7      276.86      285.40     15.36 o 
  -2   0   7       28.97       31.14     10.11 o 
  -1   0   7        0.07       -0.47      2.80 o 
   0   0   7      270.70      330.25     17.35 o 
   1   0   7        2.69        5.11      2.26 o 
   2   0   7       58.69       64.28      5.58 o 
   3   0   7      328.45      316.43     14.15 o 
   4   0   7       57.22       65.24      6.28 o 
   5   0   7      555.48      544.99     18.13 o 
   6   0   7       27.06       28.93      4.65 o 
   7   0   7      267.21      249.99     15.31 o 
   8   0   7      535.21      511.84     26.57 o 
   9   0   7       46.76       54.51     12.69 o 
  10   0   7      112.69      139.44     23.07 o 
  11   0   7        8.61        6.16      7.20 o 
  12   0   7       38.35       36.14     11.66 o 
  -8   1   7        2.69        0.32      8.61 o 
  -7   1   7        0.07        0.75      3.25 o 
  -6   1   7        5.17        1.98      2.93 o 
  -5   1   7      108.95      105.62     13.67 o 
  -4   1   7      267.42      268.29     19.55 o 
  -3   1   7      251.76      264.17     16.79 o 
  -2   1   7       61.20       61.87      6.14 o 
  -1   1   7        4.91        2.93      4.38 o 
   0   1   7     1209.76     1142.90     40.03 o 
   1   1   7        0.86        2.20      2.30 o 
   2   1   7       35.78       43.48      4.08 o 
   3   1   7       14.69       13.33      2.77 o 
   4   1   7      120.49      141.59      8.59 o 
   5   1   7        0.54        2.34      1.09 o 
   6   1   7        1.40        2.79      3.73 o 
   7   1   7       36.13       36.44      5.19 o 
   8   1   7       33.82       19.66      8.61 o 
   9   1   7       10.98        6.07     14.49 o 
  10   1   7       15.90       20.87     20.69 o 
  11   1   7        0.72        6.85      5.40 o 
  12   1   7       35.19       41.00     12.22 o 
  -8   2   7       21.14       19.34      6.54 o 
  -7   2   7        3.87        0.27      2.77 o 
  -6   2   7       11.22       11.78      8.13 o 
  -5   2   7        1.78        3.44      2.88 o 
  -4   2   7       28.79       34.87     13.95 o 
  -3   2   7       44.18       44.39      7.40 o 
  -2   2   7      675.13      746.83     23.84 o 
  -1   2   7      254.26      234.56     11.81 o 
   0   2   7     1238.35     1127.01     29.15 o 
   1   2   7        3.13        2.20      1.07 o 
   2   2   7       32.96       38.05      3.95 o 
   3   2   7      349.36      348.99     13.71 o 
   4   2   7      360.28      346.21     13.54 o 
   5   2   7       84.25       90.89      8.39 o 
   6   2   7      135.08      141.77      9.80 o 
   7   2   7       86.69       76.29      8.37 o 
   8   2   7       15.27       23.69      5.66 o 
   9   2   7       25.21       19.29      6.40 o 
  10   2   7       85.28       64.43     13.53 o 
  11   2   7        1.35        4.94      4.29 o 
  12   2   7       17.70       31.08     10.09 o 
  -8   3   7        2.76        2.70      4.78 o 
  -7   3   7      292.42      294.16     35.25 o 
  -6   3   7        7.02       13.12      7.05 o 
  -5   3   7      118.93      106.86     14.42 o 
  -4   3   7      561.26      595.92     31.49 o 
  -3   3   7        1.25        4.29      2.56 o 
  -2   3   7       72.37       69.93      7.50 o 
  -1   3   7      157.87      153.36     13.79 o 
   0   3   7       93.60       87.12      7.03 o 
   1   3   7       16.30       20.85      6.06 o 
   2   3   7      402.55      367.22     16.39 o 
   3   3   7       70.93       64.43      6.02 o 
   4   3   7      488.32      576.05     23.21 o 
   5   3   7       24.60       33.38      4.94 o 
   6   3   7       70.44       81.15      7.39 o 
   7   3   7       67.98       71.33      9.33 o 
   8   3   7      136.96      128.31     12.81 o 
   9   3   7        4.30        1.30      3.72 o 
  10   3   7        5.09       -5.77      3.85 o 
  11   3   7       37.70       29.67      9.26 o 
  12   3   7       14.41       30.37     16.81 o 
  -8   4   7       20.46       13.01     10.97 o 
  -7   4   7      130.77      113.61     16.94 o 
  -6   4   7       39.89       38.82      9.17 o 
  -5   4   7      121.70      128.30     15.78 o 
  -4   4   7      264.60      282.78     21.87 o 
  -3   4   7        5.09        1.29      1.31 o 
  -2   4   7       32.95       27.79     10.89 o 
  -1   4   7       40.20       43.50      7.10 o 
   0   4   7      312.65      350.13     15.30 o 
   1   4   7      230.62      234.32     12.69 o 
   2   4   7      781.98      794.80     30.22 o 
   3   4   7       27.19       11.50      8.43 o 
   4   4   7        2.26        1.39      1.47 o 
   5   4   7       48.59       56.35      7.50 o 
   6   4   7        4.96        6.60      2.93 o 
   7   4   7        3.57        7.07      2.46 o 
   8   4   7        2.98        0.68      1.80 o 
   9   4   7       68.84       69.43     10.20 o 
  10   4   7        9.79        6.91      4.47 o 
  11   4   7        0.19        2.65      6.04 o 
  -8   5   7      192.71      192.14     22.65 o 
  -7   5   7       23.15       16.75      6.49 o 
  -6   5   7       48.18       49.91     10.43 o 
  -5   5   7      261.56      289.04     23.47 o 
  -4   5   7        0.57        1.41      2.96 o 
  -3   5   7      186.83      186.38     15.94 o 
  -2   5   7       15.34        8.39      3.47 o 
  -1   5   7       32.22       32.13      6.49 o 
   0   5   7        2.47        0.63      1.89 o 
   1   5   7        0.77        3.74      2.35 o 
   2   5   7      266.74      273.67     15.13 o 
   3   5   7        6.83        3.97      1.75 o 
   4   5   7      101.04      110.23     10.08 o 
   5   5   7       13.51       11.65      2.95 o 
   6   5   7       10.92        6.06      2.86 o 
   7   5   7       81.95       86.58     12.36 o 
   8   5   7       43.42       39.79      8.78 o 
   9   5   7       33.92       39.33     16.29 o 
  10   5   7       23.71       18.49      6.00 o 
  11   5   7       19.04       10.44      7.73 o 
  -8   6   7       53.96       46.46     15.58 o 
  -7   6   7        5.22        2.03      3.08 o 
  -6   6   7       13.37       20.48      6.83 o 
  -5   6   7       94.06       85.13     23.54 o 
  -4   6   7        6.12        4.47      2.55 o 
  -3   6   7        0.81        6.20      3.28 o 
  -2   6   7      447.14      433.74     36.60 o 
  -1   6   7       40.55       40.28      7.13 o 
   0   6   7       54.78       50.87      6.71 o 
   1   6   7       13.66       16.50      3.82 o 
   2   6   7      250.73      269.57     15.85 o 
   3   6   7        0.00       -1.55      1.87 o 
   4   6   7       17.11       20.89      3.96 o 
   5   6   7        0.56       -3.43      2.46 o 
   6   6   7      167.20      185.61     17.01 o 
   7   6   7      191.49      167.04     21.45 o 
   8   6   7        6.92        7.69      6.09 o 
   9   6   7      190.02      204.10     38.06 o 
  10   6   7        3.69        5.97      7.34 o 
  11   6   7       44.84       51.13     22.65 o 
  -8   7   7        0.00       -1.91      7.61 o 
  -7   7   7      117.89      113.56     16.10 o 
  -6   7   7       75.31      103.68     15.46 o 
  -5   7   7       10.19        6.35      3.75 o 
  -4   7   7      103.50      106.60     10.72 o 
  -3   7   7       20.20       15.36      4.45 o 
  -2   7   7      211.44      201.05     16.29 o 
  -1   7   7      153.63      173.73     16.24 o 
   0   7   7       76.72       78.95      8.58 o 
   1   7   7       30.07       21.40      4.78 o 
   2   7   7      137.22      157.84     15.26 o 
   3   7   7        6.07        2.09      8.04 o 
   4   7   7      112.43       94.72     11.47 o 
   5   7   7      356.54      322.40     33.03 o 
   6   7   7     1470.84     1491.86     48.63 o 
   7   7   7       59.33       70.01     16.17 o 
   8   7   7       46.06       53.11     17.80 o 
   9   7   7        1.16        7.91      8.79 o 
  10   7   7        8.53      -12.43     10.59 o 
  -7   8   7        0.37       -3.76      6.22 o 
  -6   8   7        1.75        4.23      2.84 o 
  -5   8   7       83.12       95.61     13.92 o 
  -4   8   7      170.54      179.88     14.46 o 
  -3   8   7        2.61        3.72      2.37 o 
  -2   8   7      284.38      275.97     29.69 o 
  -1   8   7       38.06       36.99      7.63 o 
   0   8   7      622.23      671.83     26.32 o 
   1   8   7      202.71      202.35     25.30 o 
   2   8   7      525.59      548.12     30.29 o 
   3   8   7        6.82       -1.71      3.60 o 
   4   8   7      789.52      759.63     62.55 o 
   5   8   7      197.07      178.31     16.16 o 
   6   8   7        9.70        5.08      2.58 o 
   7   8   7       80.70       73.56     20.94 o 
   8   8   7        0.07        1.62      4.55 o 
   9   8   7       12.11       26.64     14.37 o 
  10   8   7        1.27       14.52     11.58 o 
  -7   9   7        0.11      -22.95     15.30 o 
  -6   9   7       25.24       30.86     15.10 o 
  -5   9   7       43.26       31.98      8.82 o 
  -4   9   7       47.16       43.95      9.62 o 
  -3   9   7        2.61        1.02      4.24 o 
  -2   9   7       22.04       21.42      4.79 o 
  -1   9   7       56.25       59.10      8.09 o 
   0   9   7      182.65      158.86     16.54 o 
   1   9   7      188.95      191.02     18.36 o 
   2   9   7      292.67      330.45     37.61 o 
   3   9   7      576.41      576.79     51.37 o 
   4   9   7        9.04        5.06      2.90 o 
   5   9   7        0.70        2.07      1.85 o 
   6   9   7        0.74       -0.36      4.47 o 
   7   9   7        0.63        0.81      4.72 o 
   8   9   7        0.00       -4.39      6.38 o 
   9   9   7       21.47       32.63     15.93 o 
  -6  10   7       14.05       25.26     14.52 o 
  -5  10   7        0.16       -2.48      5.56 o 
  -4  10   7       33.13       20.49      7.17 o 
  -3  10   7      195.43      219.74     22.02 o 
  -2  10   7       32.97       25.14      6.15 o 
  -1  10   7      168.12      163.71     16.63 o 
   0  10   7      281.77      281.23     18.99 o 
   1  10   7        9.37        5.94      6.20 o 
   2  10   7      247.03      252.57     24.46 o 
   3  10   7        0.15       10.23      9.19 o 
   4  10   7       32.07       17.77      8.21 o 
   5  10   7        0.87        4.52      2.99 o 
   6  10   7       28.30       44.68     17.29 o 
   7  10   7        1.72        2.25     15.22 o 
   8  10   7        0.03      -10.96      9.86 o 
  -5  11   7       44.69       55.46     20.88 o 
  -4  11   7      280.69      318.23     46.71 o 
  -3  11   7       96.70       96.44     25.31 o 
  -2  11   7        2.68        0.42      3.97 o 
  -1  11   7       10.74       11.74     10.29 o 
   0  11   7       49.05       58.18     12.37 o 
   1  11   7       63.13       52.97     11.51 o 
   2  11   7       21.09       17.78      6.08 o 
   3  11   7       29.67       25.87     11.85 o 
   4  11   7        2.69        3.13      1.93 o 
   5  11   7        5.69       11.99      8.09 o 
   6  11   7        0.38        0.49      3.61 o 
   7  11   7       23.21       67.79     24.08 o 
  -5  12   7        5.95      -24.73     16.49 o 
  -4  12   7       79.72      106.88     28.65 o 
  -3  12   7        6.82       19.91     12.83 o 
  -2  12   7        5.17        4.45      7.33 o 
  -1  12   7        1.77       -2.19      3.18 o 
   0  12   7        0.16        1.00      3.20 o 
   1  12   7      125.50      107.43     17.11 o 
   2  12   7        7.05        6.79      4.35 o 
   3  12   7       35.33       40.97     17.14 o 
   4  12   7        2.79       -3.08      7.50 o 
   5  12   7        3.05        3.14      5.76 o 
   6  12   7       77.74      120.89     29.44 o 
  -4  13   7        0.07       11.62     10.82 o 
  -3  13   7        9.03       12.64      7.98 o 
  -2  13   7        0.11        4.36      9.10 o 
  -1  13   7        7.78        4.50      4.05 o 
   0  13   7       10.22        3.04      4.62 o 
   1  13   7        3.56        5.27     14.22 o 
   2  13   7        3.39       -4.84      6.76 o 
   3  13   7        6.85       -8.92      8.86 o 
   4  13   7        0.93      -17.23     12.24 o 
  -2  14   7       12.98        7.05     10.21 o 
  -1  14   7        2.36        9.86      9.16 o 
   0  14   7       32.94       42.68     15.77 o 
   0  -8   8       99.37      112.51     22.60 o 
   1  -8   8       11.61       20.11      8.88 o 
   2  -8   8        6.90       11.94      5.90 o 
   3  -8   8        8.31      -10.53      8.35 o 
   4  -8   8       63.46       54.85     18.65 o 
   5  -8   8       30.93       30.23     14.53 o 
   6  -8   8       11.27       27.85     11.46 o 
   7  -8   8       10.60        2.07      5.65 o 
  -2  -7   8        6.13       13.51      8.89 o 
  -1  -7   8       87.48       94.41     20.56 o 
   0  -7   8       21.17       13.59     11.44 o 
   1  -7   8        0.99       -2.80      3.52 o 
   2  -7   8       18.69       27.89      7.48 o 
   3  -7   8        0.63       -4.06      5.46 o 
   4  -7   8        5.95        9.58      4.47 o 
   5  -7   8       29.24       16.42     10.64 o 
   6  -7   8        1.71       -6.96      6.89 o 
   7  -7   8      181.57      193.22     36.84 o 
   8  -7   8        0.69        1.57      6.93 o 
  -3  -6   8       26.57       23.96     12.01 o 
  -2  -6   8        7.95       23.45     10.25 o 
  -1  -6   8      118.42      167.06     27.64 o 
   0  -6   8      256.14      245.26     32.22 o 
   1  -6   8      118.31      123.95     22.75 o 
   2  -6   8       16.30       15.53      4.59 o 
   3  -6   8       45.68       59.32     10.74 o 
   4  -6   8       39.54       45.36      9.31 o 
   5  -6   8       65.17       67.05     14.19 o 
   6  -6   8       19.92       42.17     16.08 o 
   7  -6   8        0.66       -1.17      6.01 o 
   8  -6   8       10.46       32.71     17.60 o 
   9  -6   8        1.71       -5.68      8.06 o 
  -4  -5   8       27.72       36.64     14.30 o 
  -3  -5   8        3.32        8.43      5.93 o 
  -2  -5   8       32.92       44.84     14.91 o 
  -1  -5   8      238.78      244.38     33.28 o 
   0  -5   8      163.70      158.50     25.71 o 
   1  -5   8       75.13       87.32     10.12 o 
   2  -5   8       18.77       28.95      5.81 o 
   3  -5   8        0.22        0.15      1.80 o 
   4  -5   8      504.03      522.50     31.22 o 
   5  -5   8       74.76       77.28     14.15 o 
   6  -5   8        7.53        3.74      5.70 o 
   7  -5   8        1.80       -0.43      5.60 o 
   8  -5   8        1.15      -10.74      9.25 o 
   9  -5   8       66.02       95.60     25.77 o 
  10  -5   8       30.17       52.60     20.37 o 
  -4  -4   8        2.90       26.52     11.14 o 
  -3  -4   8        0.01      -12.00      8.12 o 
  -2  -4   8        1.27        3.02      5.67 o 
  -1  -4   8        1.15       -4.57      4.92 o 
   0  -4   8      214.95      178.67     38.15 o 
   1  -4   8       20.43       19.57      3.29 o 
   2  -4   8      100.82       74.88      6.68 o 
   3  -4   8       69.71       57.12     12.65 o 
   4  -4   8        8.00        7.20      4.41 o 
   5  -4   8      238.00      207.21     15.57 o 
   6  -4   8       87.48      102.86     12.73 o 
   7  -4   8       14.83       25.49     13.91 o 
   8  -4   8       96.83       94.00     24.36 o 
   9  -4   8       43.83       51.71     17.54 o 
  10  -4   8      180.65      175.29     35.78 o 
  11  -4   8        7.20        4.69     11.02 o 
  -5  -3   8        7.72       21.96     11.22 o 
  -4  -3   8       16.88       25.24     12.25 o 
  -3  -3   8        2.18      -13.45      8.96 o 
  -2  -3   8       25.35       18.21      9.59 o 
  -1  -3   8        0.22        1.18      3.09 o 
   0  -3   8        3.44       11.87      7.38 o 
   1  -3   8       14.38       13.10      5.31 o 
   2  -3   8       74.68       71.17      8.81 o 
   3  -3   8       14.78       12.51      2.85 o 
   4  -3   8      155.44      149.16     12.16 o 
   5  -3   8        0.51        4.39      3.53 o 
   6  -3   8      123.25      115.21     11.67 o 
   7  -3   8      137.73      144.34     15.38 o 
   8  -3   8        0.10       10.77      8.27 o 
   9  -3   8       21.74       15.06      9.08 o 
  10  -3   8       20.13       18.20     14.81 o 
  11  -3   8       19.47       24.75     14.28 o 
  -6  -2   8       12.39       15.06      9.86 o 
  -5  -2   8       24.00       34.49     14.32 o 
  -4  -2   8      312.98      367.68     42.19 o 
  -3  -2   8       13.25       10.93      6.45 o 
  -2  -2   8      762.53      796.38     57.63 o 
  -1  -2   8       68.02       53.49     13.64 o 
   0  -2   8       14.22        9.22      6.94 o 
   1  -2   8       39.63       48.57     12.51 o 
   2  -2   8       62.95       60.55      5.97 o 
   3  -2   8        4.73        2.23      1.90 o 
   4  -2   8      263.80      259.92     13.73 o 
   5  -2   8      222.87      217.06     18.18 o 
   6  -2   8      284.21      286.30     18.08 o 
   7  -2   8      590.28      546.31     30.99 o 
   8  -2   8       17.70       15.52      4.94 o 
   9  -2   8       30.21       26.82     13.50 o 
  10  -2   8        6.25       13.04     12.22 o 
  11  -2   8        0.01        8.75      8.78 o 
  12  -2   8       15.69       13.78     12.05 o 
  -6  -1   8      250.02      308.13     41.95 o 
  -5  -1   8       50.39       59.40     18.03 o 
  -4  -1   8       43.84       66.25     17.06 o 
  -3  -1   8        0.16       -1.94      7.71 o 
  -2  -1   8      124.56      152.39     24.01 o 
  -1  -1   8      202.62      212.68     27.68 o 
   0  -1   8      346.80      336.13     33.14 o 
   1  -1   8      119.07      128.56     20.50 o 
   2  -1   8      303.58      306.22     11.29 o 
   3  -1   8      110.20      103.40      7.88 o 
   4  -1   8       61.95       64.21      7.65 o 
   5  -1   8       23.81       19.72      4.38 o 
   6  -1   8     2101.90     1996.50     49.56 o 
   7  -1   8      260.40      239.90     21.69 o 
   8  -1   8       11.71       16.10      5.49 o 
   9  -1   8       78.52      121.06     25.67 o 
  10  -1   8        0.00       -1.70      7.13 o 
  11  -1   8       13.29       11.18     10.63 o 
  12  -1   8      127.70      174.04     36.17 o 
  -7   0   8       57.88       64.33     19.00 o 
  -6   0   8       11.76       24.66     11.43 o 
  -5   0   8        0.72        1.05      3.99 o 
  -4   0   8      229.53      283.14     35.00 o 
  -3   0   8        6.94        2.48      3.27 o 
  -2   0   8       12.13        7.79      5.70 o 
  -1   0   8       77.90       77.70     16.00 o 
   0   0   8      248.80      259.62     20.99 o 
   1   0   8      513.11      477.78     25.61 o 
   2   0   8        2.15        4.08      1.35 o 
   3   0   8      304.54      282.71     18.42 o 
   4   0   8        0.18        0.10      1.00 o 
   5   0   8       29.46       37.15      5.28 o 
   6   0   8       16.71       13.63      3.36 o 
   7   0   8      127.86      121.75     10.70 o 
   8   0   8       13.24       20.30      7.52 o 
   9   0   8        0.00        7.59      4.84 o 
  10   0   8      255.10      248.95     28.12 o 
  11   0   8        2.54       -0.31      4.03 o 
  12   0   8       61.43       48.67     15.98 o 
  -7   1   8        2.90       11.92      6.07 o 
  -6   1   8       75.70       89.00     21.36 o 
  -5   1   8      117.20      147.54     25.98 o 
  -4   1   8       76.57       90.77     20.13 o 
  -3   1   8      183.03      204.11     24.74 o 
  -2   1   8       22.90       26.16      9.40 o 
  -1   1   8      299.79      296.63     31.00 o 
   0   1   8        0.10        6.05      3.30 o 
   1   1   8      457.92      434.51     20.57 o 
   2   1   8       17.52       15.83      2.85 o 
   3   1   8       57.18       49.54      4.58 o 
   4   1   8       52.89       48.10      4.68 o 
   5   1   8      154.70      138.44      8.50 o 
   6   1   8      275.27      264.69     15.11 o 
   7   1   8       74.80       83.12      9.07 o 
   8   1   8        1.63        0.09      2.97 o 
   9   1   8       13.06        8.49      5.62 o 
  10   1   8        2.76        2.73      9.74 o 
  11   1   8       43.90       41.90     18.10 o 
  12   1   8       50.90       55.95     14.39 o 
  -7   2   8        9.82        5.55      3.09 o 
  -6   2   8       90.06       99.32     21.20 o 
  -5   2   8        0.67        0.44      5.13 o 
  -4   2   8       18.51       10.51      3.82 o 
  -3   2   8        0.61       -4.00      2.67 o 
  -2   2   8      964.80      898.69     57.64 o 
  -1   2   8       39.99       53.49     13.15 o 
   0   2   8      909.87      891.81     35.45 o 
   1   2   8        7.02        4.25      1.73 o 
   2   2   8       91.22       80.65      7.74 o 
   3   2   8       48.02       43.66      4.38 o 
   4   2   8      141.75      156.61      9.19 o 
   5   2   8       36.37       41.22      5.10 o 
   6   2   8       69.00       62.71      6.75 o 
   7   2   8       22.88       35.88      8.68 o 
   8   2   8       10.61       17.12     11.59 o 
   9   2   8        6.61       14.65      5.93 o 
  10   2   8       33.80       22.92      8.08 o 
  11   2   8        7.43        4.08     11.34 o 
  12   2   8       19.14       28.96     22.67 o 
  -8   3   8       12.94        8.73      5.53 o 
  -7   3   8        6.58       -4.09      6.39 o 
  -6   3   8       42.30       64.05     16.78 o 
  -5   3   8       63.76       47.76     14.89 o 
  -4   3   8      289.26      321.20     36.17 o 
  -3   3   8       64.88       77.95     12.41 o 
  -2   3   8     1078.40     1094.81     37.52 o 
  -1   3   8      174.96      166.81      9.40 o 
   0   3   8       73.51       67.81      6.54 o 
   1   3   8        0.01       -1.07      1.18 o 
   2   3   8        0.09       -0.39      1.37 o 
   3   3   8      253.76      221.42     11.49 o 
   4   3   8      685.68      706.38     22.63 o 
   5   3   8      128.95      114.65      9.54 o 
   6   3   8       88.57       76.68      8.33 o 
   7   3   8      255.39      239.24     17.81 o 
   8   3   8       87.49       94.20     14.72 o 
   9   3   8       86.35       68.01     13.21 o 
  10   3   8       13.75       18.81      6.16 o 
  11   3   8        0.38       -8.91      5.94 o 
  12   3   8        8.88        0.95      4.58 o 
  -8   4   8        0.29        2.48      8.18 o 
  -7   4   8       31.02       41.34     15.99 o 
  -6   4   8       19.94       26.59      9.97 o 
  -5   4   8      213.67      226.92     29.83 o 
  -4   4   8       43.58       45.80      9.09 o 
  -3   4   8      142.99      156.66     15.71 o 
  -2   4   8       28.94       18.16      5.16 o 
  -1   4   8        5.87        7.03      4.00 o 
   0   4   8        3.01       45.18     12.46 o 
   1   4   8       22.44       20.65      5.61 o 
   2   4   8       84.29       84.87      8.56 o 
   3   4   8       12.22       10.30      4.54 o 
   4   4   8      116.94      119.78      9.59 o 
   5   4   8        8.17        1.79      3.65 o 
   6   4   8       70.30       54.16      8.19 o 
   7   4   8        3.27        4.80      3.91 o 
   8   4   8        9.79       20.53     11.37 o 
   9   4   8       63.58       53.04      8.92 o 
  10   4   8       27.20       12.69     12.58 o 
  11   4   8        0.82       -4.88      4.25 o 
  -8   5   8      123.78      125.55     18.90 o 
  -7   5   8        6.08       20.35     10.64 o 
  -6   5   8      188.24      198.55     21.82 o 
  -5   5   8      140.62      147.56     23.38 o 
  -4   5   8        1.85        3.02      3.67 o 
  -3   5   8       24.41       31.68      7.24 o 
  -2   5   8       75.09       77.73     15.57 o 
  -1   5   8       68.22       70.89     12.23 o 
   0   5   8       16.68       12.59      3.36 o 
   1   5   8       13.55       12.65      3.24 o 
   2   5   8        6.69       13.35      4.42 o 
   3   5   8        5.85        4.42      2.69 o 
   4   5   8      164.20      172.63     11.70 o 
   5   5   8       36.63       36.64      6.28 o 
   6   5   8       67.15       66.98     10.85 o 
   7   5   8      208.35      218.62     21.32 o 
   8   5   8       14.93        6.17      5.83 o 
   9   5   8       22.06       -3.63      5.63 o 
  10   5   8       58.46       65.86     22.32 o 
  11   5   8       76.73       91.26     29.25 o 
  -7   6   8      154.49      169.65     21.21 o 
  -6   6   8       66.73       54.10     17.69 o 
  -5   6   8      128.79      129.63     21.00 o 
  -4   6   8       34.86       43.36      9.07 o 
  -3   6   8       21.70       13.05      6.12 o 
  -2   6   8        0.56        3.55      4.80 o 
  -1   6   8       40.97       30.23      8.07 o 
   0   6   8        1.24        2.92      3.09 o 
   1   6   8       50.09       52.47      6.88 o 
   2   6   8        2.40        3.23      2.37 o 
   3   6   8       31.02       27.38      4.75 o 
   4   6   8       35.29       28.36      5.87 o 
   5   6   8        3.63        5.28      2.96 o 
   6   6   8        0.39       -0.47      1.90 o 
   7   6   8       71.29       61.40     10.41 o 
   8   6   8       22.79       23.79      6.62 o 
   9   6   8      167.66      211.06     38.87 o 
  10   6   8      139.00      124.09     31.72 o 
  11   6   8       40.88       52.38     21.57 o 
  -7   7   8       11.06       14.07      6.23 o 
  -6   7   8        4.83        6.56      7.09 o 
  -5   7   8       72.71       63.13     14.12 o 
  -4   7   8       72.53       62.65     14.42 o 
  -3   7   8       64.65       71.43     14.97 o 
  -2   7   8      123.40      135.55     20.24 o 
  -1   7   8       13.93        8.48     10.31 o 
   0   7   8       97.26       91.86      9.65 o 
   1   7   8       10.94        4.28      2.98 o 
   2   7   8       92.52       97.62     12.76 o 
   3   7   8        7.90        3.73      2.89 o 
   4   7   8        5.41       11.24      6.29 o 
   5   7   8      114.97      106.57     13.22 o 
   6   7   8      388.66      387.63     26.11 o 
   7   7   8      366.71      364.72     25.68 o 
   8   7   8      462.57      426.98     52.37 o 
   9   7   8      375.31      431.81     56.41 o 
  10   7   8       12.47       32.99     16.76 o 
  -6   8   8        2.28        8.63      5.68 o 
  -5   8   8       22.46       21.88      8.57 o 
  -4   8   8      108.52       98.88     14.46 o 
  -3   8   8       28.86       30.08     10.12 o 
  -2   8   8      164.38      158.59     22.61 o 
  -1   8   8       43.24       47.33      8.76 o 
   0   8   8       90.48      101.59     10.55 o 
   1   8   8      214.32      261.79     21.72 o 
   2   8   8       16.57       14.53      8.25 o 
   3   8   8        0.01       13.81      7.99 o 
   4   8   8      567.99      502.61     55.61 o 
   5   8   8      114.27       98.91     30.59 o 
   6   8   8     1028.27      956.74     79.15 o 
   7   8   8       61.99       97.05     23.99 o 
   8   8   8        2.48        8.84      7.07 o 
   9   8   8        3.32       17.79     12.89 o 
  10   8   8       56.03       82.30     26.22 o 
  -6   9   8        2.62        3.01      5.84 o 
  -5   9   8       25.65       21.64      6.68 o 
  -4   9   8      107.38       94.84     14.43 o 
  -3   9   8       33.95       32.02      8.96 o 
  -2   9   8      332.42      363.98     52.06 o 
  -1   9   8       21.32       26.46     10.34 o 
   0   9   8      177.10      214.34     20.51 o 
   1   9   8        0.22        8.88      6.91 o 
   2   9   8      199.90      203.90     29.95 o 
   3   9   8      245.80      253.40     34.15 o 
   4   9   8        0.21        1.17      3.11 o 
   5   9   8      233.87      201.05     30.83 o 
   6   9   8       72.91       67.12     19.63 o 
   7   9   8        4.96       -7.24      8.05 o 
   8   9   8       12.07       25.83     14.64 o 
   9   9   8       31.43       48.30     19.09 o 
  -5  10   8        7.63       -1.96      8.25 o 
  -4  10   8       28.76       41.22     10.37 o 
  -3  10   8       69.23       59.43     12.39 o 
  -2  10   8      218.34      224.65     22.47 o 
  -1  10   8       19.92       15.70      6.78 o 
   0  10   8        0.33        2.96      8.62 o 
   1  10   8      430.54      453.89     46.98 o 
   2  10   8        0.73       -1.70      6.00 o 
   3  10   8       91.99      121.36     24.81 o 
   4  10   8       24.57       23.31      7.97 o 
   5  10   8       13.04        9.50      7.01 o 
   6  10   8      106.50      119.86     27.81 o 
   7  10   8       19.64       32.67     15.83 o 
   8  10   8        1.41       -3.02      5.97 o 
  -5  11   8       18.04       30.68     13.31 o 
  -4  11   8       41.32       50.36     19.36 o 
  -3  11   8       10.44        8.04      7.91 o 
  -2  11   8      269.63      237.38     38.15 o 
  -1  11   8        5.62        5.78      4.93 o 
   0  11   8       35.94       32.15      9.52 o 
   1  11   8       21.63       27.23     13.03 o 
   2  11   8       46.80       37.78      9.32 o 
   3  11   8       20.71       12.70      6.51 o 
   4  11   8        5.33        1.50      4.36 o 
   5  11   8       10.08        9.98      8.52 o 
   6  11   8       19.54       39.25     16.22 o 
   7  11   8       74.67       39.58     17.43 o 
  -4  12   8       57.26       64.92     22.93 o 
  -3  12   8       40.25       58.62     21.07 o 
  -2  12   8       44.38       39.90     15.99 o 
  -1  12   8        1.82        5.71     12.52 o 
   0  12   8       24.05       37.71      9.97 o 
   1  12   8       26.25       34.33     10.04 o 
   2  12   8        0.31       -2.80      4.06 o 
   3  12   8        2.22       -1.22     10.08 o 
   4  12   8        0.23       26.34     16.65 o 
   5  12   8        8.05       17.29     12.62 o 
   6  12   8       21.22       22.81     15.20 o 
  -3  13   8        0.57        0.69      4.60 o 
  -2  13   8       10.19        2.36      6.78 o 
  -1  13   8        0.90        6.89      6.22 o 
   0  13   8       35.14       30.69     10.09 o 
   1  13   8       21.73       20.48      8.53 o 
   2  13   8        3.14      -13.65     10.50 o 
   3  13   8       16.73       26.27     13.23 o 
   4  13   8       56.30       69.57     23.69 o 
  -1  14   8        0.84       -4.75      7.08 o 
   0  14   8        5.87       -3.67      5.79 o 
   3  -8   9        7.99       -4.73      6.67 o 
   4  -8   9       49.20       41.77     16.95 o 
   0  -7   9        1.02       17.76      9.64 o 
   1  -7   9       54.38       55.54     15.48 o 
   2  -7   9       82.72       49.69     14.96 o 
   3  -7   9        4.28        6.52      4.67 o 
   4  -7   9       20.63       23.97     11.34 o 
   5  -7   9        9.96        3.90      6.15 o 
   6  -7   9       55.99       56.34     18.12 o 
   7  -7   9        0.30        2.75      6.30 o 
  -2  -6   9       32.53       37.86     15.10 o 
  -1  -6   9        8.26        0.06      3.08 o 
   0  -6   9       21.20       23.28      9.56 o 
   1  -6   9       52.95       58.04     16.03 o 
   2  -6   9        0.03       14.18      8.75 o 
   3  -6   9       46.85       53.10     10.53 o 
   4  -6   9        8.24       11.19      5.77 o 
   5  -6   9       22.53       36.56      8.29 o 
   6  -6   9      139.71      157.19     33.04 o 
   7  -6   9       56.70       86.54     25.01 o 
   8  -6   9        0.72        5.27     11.29 o 
  -3  -5   9        3.68      -12.48      9.01 o 
  -2  -5   9       52.71       41.82     14.66 o 
  -1  -5   9      119.08      117.51     23.96 o 
   0  -5   9        1.53       -4.13      5.20 o 
   1  -5   9       86.64       95.43     20.18 o 
   2  -5   9       14.68       33.29     10.46 o 
   3  -5   9        8.00        7.50      5.40 o 
   4  -5   9        1.12        9.44      6.24 o 
   5  -5   9       21.23       28.27      7.32 o 
   6  -5   9        0.37       -3.26      7.04 o 
   7  -5   9        2.58       12.88      9.83 o 
   8  -5   9       20.77       33.82     16.19 o 
   9  -5   9       63.12      104.50     28.28 o 
  -3  -4   9       28.74       37.13     14.26 o 
  -2  -4   9        4.38        7.77      6.85 o 
  -1  -4   9       53.25       84.56     19.65 o 
   0  -4   9        6.67       10.96      7.16 o 
   1  -4   9        4.47       14.92      7.18 o 
   2  -4   9      103.40       75.47      8.20 o 
   3  -4   9        0.01       -7.23      4.82 o 
   4  -4   9      165.96      187.11     21.76 o 
   5  -4   9        5.08       -0.04      2.60 o 
   6  -4   9        2.17        3.10      3.12 o 
   7  -4   9        0.06        7.54      4.57 o 
   8  -4   9       46.12       76.45     22.97 o 
   9  -4   9       66.39       79.33     23.08 o 
  10  -4   9      140.73      124.20     30.58 o 
  -4  -3   9       32.61       50.55     17.65 o 
  -3  -3   9        7.97        1.13      4.59 o 
  -2  -3   9       79.55       78.49     19.12 o 
  -1  -3   9        7.51       16.46     10.57 o 
   0  -3   9       69.87       35.88     13.70 o 
   1  -3   9      209.74      221.01     29.36 o 
   2  -3   9        4.59        3.74      2.44 o 
   3  -3   9      247.55      222.60     14.76 o 
   4  -3   9       85.89       89.77     12.86 o 
   5  -3   9       34.39       39.75      8.31 o 
   6  -3   9        3.90        4.65      2.11 o 
   7  -3   9        2.91        1.46      3.13 o 
   8  -3   9      104.36      154.75     30.57 o 
   9  -3   9        7.38       71.29     22.14 o 
  10  -3   9       32.91       39.81     17.18 o 
  11  -3   9       25.82       -1.46      7.41 o 
  -5  -2   9        5.91        7.68      7.28 o 
  -4  -2   9       60.71       75.75     21.39 o 
  -3  -2   9        0.30        1.56      7.72 o 
  -2  -2   9       75.81       80.97     19.05 o 
  -1  -2   9       33.68       35.99     13.57 o 
   0  -2   9       34.45       29.08     10.83 o 
   1  -2   9       23.62       28.67     10.17 o 
   2  -2   9        2.41        5.25      5.70 o 
   3  -2   9        1.03       -3.05      3.30 o 
   4  -2   9       64.97       63.47     10.09 o 
   5  -2   9      255.26      230.05     13.97 o 
   6  -2   9        0.05       -0.78      1.89 o 
   7  -2   9       20.84       20.31      4.51 o 
   8  -2   9       77.49       86.98     22.34 o 
   9  -2   9        0.44       19.53     11.32 o 
  10  -2   9       21.70       47.90     18.85 o 
  11  -2   9       69.95      108.59     28.45 o 
  -5  -1   9       22.57       40.23     15.41 o 
  -4  -1   9      414.25      393.93     44.89 o 
  -3  -1   9        0.66        0.22      4.60 o 
  -2  -1   9       43.15       76.71     18.26 o 
  -1  -1   9       13.03       14.40      7.36 o 
   0  -1   9        4.49        1.59      4.49 o 
   1  -1   9       15.99        6.66      6.37 o 
   2  -1   9       18.98       15.01      7.30 o 
   3  -1   9      219.42      210.28     13.71 o 
   4  -1   9      711.52      710.47     26.89 o 
   5  -1   9      550.39      529.14     39.50 o 
   6  -1   9      123.52      128.07     12.04 o 
   7  -1   9        4.20       14.25     11.41 o 
   8  -1   9      523.39      574.27     56.14 o 
   9  -1   9       76.73       89.05     23.39 o 
  10  -1   9        1.35        7.90      7.62 o 
  11  -1   9       10.22       29.52     14.99 o 
  12  -1   9       58.68       76.24     25.04 o 
  -6   0   9       10.88       32.53     15.22 o 
  -5   0   9        1.12       30.56     14.00 o 
  -4   0   9       79.77       91.17     21.50 o 
  -3   0   9       58.55       91.37     19.92 o 
  -2   0   9      211.58      254.68     32.36 o 
  -1   0   9       39.28       48.21     13.54 o 
   0   0   9       24.83       27.99      9.79 o 
   1   0   9      414.23      448.33     39.12 o 
   2   0   9      847.64      923.96     55.73 o 
   3   0   9        5.75        6.48      2.42 o 
   4   0   9     1284.84     1231.37     35.93 o 
   5   0   9       18.55       13.29      3.13 o 
   6   0   9      828.27      816.14     36.62 o 
   7   0   9       11.97        7.39      3.25 o 
   8   0   9       84.52       83.26     15.39 o 
   9   0   9       14.93       39.09     11.05 o 
  10   0   9      115.93      141.42     21.44 o 
  11   0   9       47.10       46.53     16.87 o 
  12   0   9       29.82       35.78     18.36 o 
  -6   1   9       24.14       29.50     12.09 o 
  -5   1   9       66.38       79.96     20.09 o 
  -4   1   9       49.39       34.99     13.49 o 
  -3   1   9       31.67       26.17      9.13 o 
  -2   1   9      149.41      157.06     24.83 o 
  -1   1   9      212.60      208.59     27.79 o 
   0   1   9       41.29       59.81     14.34 o 
   1   1   9      129.44      114.09     19.38 o 
   2   1   9      197.99      191.55     24.86 o 
   3   1   9      202.90      215.33     11.15 o 
   4   1   9       14.76       14.62      3.10 o 
   5   1   9      130.57      109.21      9.33 o 
   6   1   9       60.34       49.26      8.10 o 
   7   1   9       18.78       16.85      6.51 o 
   8   1   9      110.03      113.58     18.53 o 
   9   1   9      182.70      180.07     22.55 o 
  10   1   9       62.61       54.76     12.78 o 
  11   1   9        5.60        9.58      5.72 o 
  12   1   9       22.03       26.42      9.30 o 
  -7   2   9       12.13        4.93      4.33 o 
  -6   2   9       18.87       23.28     13.16 o 
  -5   2   9       98.23      142.89     26.28 o 
  -4   2   9        0.02        2.62      4.13 o 
  -3   2   9       26.35       14.08      7.95 o 
  -2   2   9      145.63      148.85     23.75 o 
  -1   2   9      313.69      309.48     33.06 o 
   0   2   9      280.36      267.17     30.05 o 
   1   2   9      607.28      602.01     44.08 o 
   2   2   9      822.74      755.66     42.24 o 
   3   2   9       34.62       38.33      5.09 o 
   4   2   9      187.50      170.88     12.45 o 
   5   2   9        2.67        2.56      2.78 o 
   6   2   9        1.60        3.83      2.27 o 
   7   2   9       87.03       79.52     13.46 o 
   8   2   9        1.53        7.57      5.10 o 
   9   2   9       14.70       25.34     12.29 o 
  10   2   9        9.08       13.70      7.66 o 
  11   2   9       21.73       41.84     12.27 o 
  12   2   9        2.06        9.37      4.74 o 
  -7   3   9       18.69        3.40      8.40 o 
  -6   3   9       47.13       54.26     17.56 o 
  -5   3   9       20.22       37.59     12.24 o 
  -4   3   9      125.50      151.17     26.12 o 
  -3   3   9       15.64       57.80      9.28 o 
  -2   3   9     1722.07     1599.08     59.83 o 
  -1   3   9       19.66       15.75      3.39 o 
   0   3   9      132.09      124.69     10.08 o 
   1   3   9       15.79       14.87      3.69 o 
   2   3   9      111.30      114.33     11.59 o 
   3   3   9      310.53      285.67     13.58 o 
   4   3   9      214.82      193.64     14.67 o 
   5   3   9       15.56       12.56      4.06 o 
   6   3   9       65.99       72.93      9.85 o 
   7   3   9        9.16       10.11      5.05 o 
   8   3   9        1.15       -3.89      6.43 o 
   9   3   9        5.96        8.72      5.22 o 
  10   3   9      133.27      138.29     20.33 o 
  11   3   9        1.91        5.76      4.35 o 
  12   3   9        5.99        7.76     17.15 o 
  -7   4   9       13.35       13.69      6.19 o 
  -6   4   9        4.63       -9.74      7.48 o 
  -5   4   9       65.62       41.05     13.91 o 
  -4   4   9       96.11      113.01     21.80 o 
  -3   4   9      694.32      715.37     47.29 o 
  -2   4   9      248.28      238.44     18.49 o 
  -1   4   9      188.60      186.22     14.38 o 
   0   4   9       17.31       14.90      4.50 o 
   1   4   9       21.86       15.06      7.33 o 
   2   4   9      217.91      218.05     16.91 o 
   3   4   9        9.37        9.07      3.29 o 
   4   4   9      274.91      256.54     17.02 o 
   5   4   9       47.51       39.07      7.12 o 
   6   4   9       13.99        7.22      2.87 o 
   7   4   9       78.40       76.31     20.02 o 
   8   4   9        4.39        8.93      8.77 o 
   9   4   9        1.48        4.86      7.99 o 
  10   4   9       21.36       13.77      7.18 o 
  11   4   9        0.36       -2.31     10.05 o 
  -7   5   9       33.58       39.45     10.58 o 
  -6   5   9       41.47       32.90      9.12 o 
  -5   5   9        4.16       -5.56      5.76 o 
  -4   5   9       20.45       25.08      9.75 o 
  -3   5   9       37.36       46.39      9.05 o 
  -2   5   9       73.31       62.16     15.37 o 
  -1   5   9       83.89       81.94     10.34 o 
   0   5   9        2.52        0.22      1.62 o 
   1   5   9       13.41        9.96      3.24 o 
   2   5   9        2.73        1.43      4.18 o 
   3   5   9        7.72        6.71      2.85 o 
   4   5   9        0.49        1.92      3.01 o 
   5   5   9       13.93        8.02      4.48 o 
   6   5   9       29.33       25.33      8.39 o 
   7   5   9        4.13        3.68      9.78 o 
   8   5   9      149.48      156.41     19.73 o 
   9   5   9        0.17       -2.98      8.06 o 
  10   5   9        5.90       12.00     16.00 o 
  11   5   9       56.36       56.03     22.13 o 
  -7   6   9       24.29       35.53      9.93 o 
  -6   6   9       57.93       65.52     12.97 o 
  -5   6   9      100.42      108.96     20.83 o 
  -4   6   9        0.35        1.93      3.30 o 
  -3   6   9       36.94       51.30     14.87 o 
  -2   6   9      134.37      139.69     21.54 o 
  -1   6   9      182.93      170.90     16.32 o 
   0   6   9       51.84       89.99     13.85 o 
   1   6   9       28.29       20.28      5.82 o 
   2   6   9        3.70        8.54      4.03 o 
   3   6   9       57.37       51.53      7.64 o 
   4   6   9       84.08       76.96      9.81 o 
   5   6   9       29.64       23.33      6.94 o 
   6   6   9       84.19       81.02     12.29 o 
   7   6   9       14.17       14.88      5.66 o 
   8   6   9        5.85       -0.77      5.55 o 
   9   6   9        0.37        1.37      8.64 o 
  10   6   9      223.45      249.50     45.08 o 
  11   6   9       74.97       64.45     24.06 o 
  -7   7   9       30.29       16.24      8.94 o 
  -6   7   9      152.25      160.73     20.37 o 
  -5   7   9       16.83       14.63      6.77 o 
  -4   7   9        2.49        6.96      5.86 o 
  -3   7   9        8.45       14.59      7.70 o 
  -2   7   9       17.91       20.13      8.68 o 
  -1   7   9        0.04       -2.29      4.70 o 
   0   7   9      101.64       87.85     14.62 o 
   1   7   9       62.03       50.29      9.22 o 
   2   7   9      152.05      164.08     17.04 o 
   3   7   9      111.38      109.90     11.49 o 
   4   7   9       11.22       14.96      5.24 o 
   5   7   9       41.79       38.09      8.30 o 
   6   7   9       16.40       17.06      5.62 o 
   7   7   9       28.97       32.65      9.54 o 
   8   7   9      371.61      437.95     53.96 o 
   9   7   9       14.51        5.50      7.29 o 
  10   7   9       72.27       82.50     28.07 o 
  -6   8   9        0.66        0.84      2.69 o 
  -5   8   9       20.20       24.97     14.04 o 
  -4   8   9       16.75        8.52      9.08 o 
  -3   8   9        3.47       18.08      9.06 o 
  -2   8   9       15.00       15.42      6.59 o 
  -1   8   9       15.10        4.58      3.16 o 
   0   8   9       34.56       52.44      9.99 o 
   1   8   9       86.41       81.25     12.47 o 
   2   8   9       17.07       24.53      7.53 o 
   3   8   9        5.08        0.05      4.19 o 
   4   8   9      365.36      324.74     33.47 o 
   5   8   9      280.83      230.05     69.07 o 
   6   8   9      431.77      411.19     39.79 o 
   7   8   9      366.43      359.12     46.72 o 
   8   8   9       34.48       51.58     18.93 o 
   9   8   9        0.00       -4.67      7.30 o 
  10   8   9       80.38       75.27     24.68 o 
  -5   9   9        8.92        2.18      2.95 o 
  -4   9   9       10.63        7.02      7.55 o 
  -3   9   9       66.13       77.90     13.92 o 
  -2   9   9      119.30      129.85     22.08 o 
  -1   9   9        0.34        0.66      2.16 o 
   0   9   9      152.24      213.39     20.93 o 
   1   9   9       54.49       52.60     13.05 o 
   2   9   9       57.34       71.34     18.03 o 
   3   9   9       31.39       46.29     16.59 o 
   4   9   9      773.43      680.63    138.92 o 
   5   9   9      109.88      107.20     19.12 o 
   6   9   9       89.77       98.72     24.38 o 
   7   9   9       19.51       28.09     13.97 o 
   8   9   9      131.68      202.09     38.38 o 
   9   9   9      224.17      314.92     50.22 o 
  -5  10   9       44.01      147.69     32.03 o 
  -4  10   9       89.11       98.61     15.83 o 
  -3  10   9      188.68      205.56     24.96 o 
  -2  10   9        0.02       -4.45      4.40 o 
  -1  10   9       35.96       36.54      9.65 o 
   0  10   9        1.17        2.01      6.36 o 
   1  10   9       72.96       83.59     20.58 o 
   2  10   9       14.40        7.42      4.33 o 
   3  10   9       60.96       61.16     17.63 o 
   4  10   9      162.12      204.83     33.91 o 
   5  10   9        0.00       -1.07      7.58 o 
   6  10   9        8.11       15.55     10.45 o 
   7  10   9       33.08       62.68     21.18 o 
   8  10   9      138.89      178.18     37.90 o 
  -4  11   9       56.84       52.45     20.55 o 
  -3  11   9       32.41       26.15      9.57 o 
  -2  11   9       92.65      119.49     31.03 o 
  -1  11   9        4.18       -1.69      5.15 o 
   0  11   9       47.61       41.42     10.06 o 
   1  11   9       93.15      100.29     22.85 o 
   2  11   9       35.43       39.54     14.82 o 
   3  11   9      136.61      157.36     30.46 o 
   4  11   9       12.82       20.34     11.47 o 
   5  11   9        0.22       16.93     13.12 o 
   6  11   9       25.27       22.09     12.64 o 
   7  11   9       57.96       78.78     23.86 o 
  -3  12   9       92.08       94.67     26.59 o 
  -2  12   9       26.73       19.12      8.67 o 
  -1  12   9        0.00        3.92      3.55 o 
   0  12   9       76.52       77.81     14.69 o 
   1  12   9        0.94        0.94      3.95 o 
   2  12   9      100.84      118.96     17.53 o 
   3  12   9        1.67        0.62      4.23 o 
   4  12   9        7.65       -1.79      4.76 o 
   5  12   9       13.32       20.69      8.61 o 
   6  12   9       60.53       80.31     24.85 o 
  -2  13   9        1.80       -0.75      6.83 o 
  -1  13   9       71.14       76.74     31.23 o 
   0  13   9        3.83        0.43      3.87 o 
   1  13   9        0.12        7.31      4.98 o 
   2  13   9       27.63       25.76     11.55 o 
   3  13   9        0.08       11.46      9.80 o 
   4  13   9       29.54       35.91     16.75 o 
   4  -7  10        1.33       13.23      9.99 o 
   5  -7  10        3.33      -11.34      9.78 o 
   0  -6  10      259.88      246.08     36.22 o 
   1  -6  10       66.58       84.46     20.52 o 
   2  -6  10        0.70        0.94      3.57 o 
   3  -6  10        0.08       -4.60      5.12 o 
   4  -6  10       26.06        5.81      4.72 o 
   5  -6  10        0.80        9.05      7.21 o 
   6  -6  10      185.84      239.66     41.94 o 
   7  -6  10       24.00       35.43     16.53 o 
  -1  -5  10       36.78       37.32     14.15 o 
   0  -5  10       35.88       21.65     13.04 o 
   1  -5  10      128.15      130.08     25.03 o 
   2  -5  10        0.22       -0.54      5.18 o 
   3  -5  10       12.32       22.38      9.86 o 
   4  -5  10      160.64      186.63     20.60 o 
   5  -5  10        0.07        3.04      4.10 o 
   6  -5  10       38.28       49.20     13.00 o 
   7  -5  10       29.39       53.72     19.32 o 
   8  -5  10       60.50       82.49     24.81 o 
  -2  -4  10       23.58       34.20     14.46 o 
  -1  -4  10        1.37        3.32      6.54 o 
   0  -4  10        4.32        8.85      6.61 o 
   1  -4  10       37.13       51.80     15.81 o 
   2  -4  10        0.15        7.95      6.29 o 
   3  -4  10       28.45       31.48     10.06 o 
   4  -4  10        1.90        5.83      3.01 o 
   5  -4  10        5.25        3.45     12.26 o 
   6  -4  10       30.98       23.85      7.20 o 
   7  -4  10       54.39       52.01     10.11 o 
   8  -4  10        0.31      -10.24      9.17 o 
   9  -4  10       93.36      120.76     29.67 o 
  -3  -3  10       45.34       47.01     15.39 o 
  -2  -3  10        0.02       -0.86      5.19 o 
  -1  -3  10        1.90       -1.01      4.26 o 
   0  -3  10        0.92      -12.48      8.32 o 
   1  -3  10       52.37       78.66     18.35 o 
   2  -3  10      328.83      362.88     42.83 o 
   3  -3  10       50.48       48.39     14.00 o 
   4  -3  10        1.55       -6.94      4.63 o 
   5  -3  10       45.19       38.20      9.05 o 
   6  -3  10       33.79       40.04     14.88 o 
   7  -3  10       83.91       83.93     13.79 o 
   8  -3  10       48.10       43.20     17.92 o 
   9  -3  10       14.08       40.10     17.60 o 
  10  -3  10      120.68      124.64     30.33 o 
  -3  -2  10       26.28       49.76     15.91 o 
  -2  -2  10       81.90       77.74     20.07 o 
  -1  -2  10       93.54      102.05     21.82 o 
   0  -2  10        8.95       21.39     10.06 o 
   1  -2  10       36.09       42.72     14.26 o 
   2  -2  10        0.70       16.67      8.48 o 
   3  -2  10      246.81      261.74     26.34 o 
   4  -2  10       19.49       19.70      4.15 o 
   5  -2  10      114.01      117.82     11.90 o 
   6  -2  10       13.23        7.50      2.28 o 
   7  -2  10       37.86       46.50     10.13 o 
   8  -2  10        0.53        4.79      6.66 o 
   9  -2  10       60.68       40.14     17.11 o 
  10  -2  10      151.52      202.10     37.78 o 
  11  -2  10      114.70      140.81     32.41 o 
  -4  -1  10       75.28      111.62     25.18 o 
  -3  -1  10       14.23       14.40      9.16 o 
  -2  -1  10       75.49       57.28     16.27 o 
  -1  -1  10       29.05       45.54     14.92 o 
   0  -1  10        2.23       -5.02      5.30 o 
   1  -1  10       40.93       57.93     15.05 o 
   2  -1  10       29.06       25.89     10.33 o 
   3  -1  10      221.41      178.85     54.64 o 
   4  -1  10       30.96       28.89      9.24 o 
   5  -1  10       81.58       68.42      8.89 o 
   6  -1  10       39.83       29.77      8.47 o 
   7  -1  10      174.72      148.98     18.31 o 
   8  -1  10      188.88      174.44     31.24 o 
   9  -1  10       78.08      122.35     26.54 o 
  10  -1  10        0.55       11.38      9.83 o 
  11  -1  10       27.55       47.76     18.41 o 
  -5   0  10        1.51        6.80      7.01 o 
  -4   0  10       93.83      123.98     25.94 o 
  -3   0  10        4.09       -5.00      8.13 o 
  -2   0  10       21.25        5.40      6.08 o 
  -1   0  10        3.49        6.90      6.34 o 
   0   0  10        0.39        4.72      4.00 o 
   1   0  10      385.98      393.11     39.83 o 
   2   0  10      408.76      409.97     40.08 o 
   3   0  10        0.73        0.86      4.03 o 
   4   0  10       32.28       30.90      5.86 o 
   5   0  10        6.71        8.34      3.51 o 
   6   0  10     1633.39     1734.26     61.95 o 
   7   0  10       20.27       22.94     15.21 o 
   8   0  10      257.23      256.59     26.42 o 
   9   0  10        8.32       10.54      4.96 o 
  10   0  10        8.85        8.52     15.55 o 
  11   0  10        8.32        3.43      8.53 o 
  -5   1  10        2.10      -11.17      8.22 o 
  -4   1  10       18.17       27.41     13.50 o 
  -3   1  10       29.73       46.48     15.21 o 
  -2   1  10       53.49       51.92     14.62 o 
  -1   1  10       11.69       28.81     11.28 o 
   0   1  10      264.97      272.04     33.06 o 
   1   1  10       78.62       60.98     15.06 o 
   2   1  10      250.94      259.73     30.74 o 
   3   1  10       86.29       81.57      7.84 o 
   4   1  10     2223.31     2308.93     59.94 o 
   5   1  10       26.89       19.79      4.54 o 
   6   1  10       70.60       68.83      9.64 o 
   7   1  10      240.49      253.78     19.76 o 
   8   1  10       85.31       73.08     16.16 o 
   9   1  10      104.57      109.08     17.81 o 
  10   1  10        1.26       -2.82      8.55 o 
  11   1  10       32.09       51.17     13.48 o 
  12   1  10        0.76      -11.51      7.67 o 
  -6   2  10       33.21       42.46     16.70 o 
  -5   2  10        0.80       12.64      8.68 o 
  -4   2  10       58.83       50.62     15.83 o 
  -3   2  10        3.26       11.14      6.09 o 
  -2   2  10       20.77        7.61      4.81 o 
  -1   2  10        3.52       21.23     11.30 o 
   0   2  10      576.89      573.79     47.23 o 
   1   2  10       44.78       46.12     13.60 o 
   2   2  10       10.96        8.11      2.36 o 
   3   2  10      945.89      911.71     34.49 o 
   4   2  10      168.22      156.09     11.70 o 
   5   2  10        2.79        1.36      1.37 o 
   6   2  10        5.31        2.58      2.57 o 
   7   2  10      213.87      218.49     23.13 o 
   8   2  10       31.85       20.95      7.63 o 
   9   2  10      164.22      201.27     24.56 o 
  10   2  10        2.98        5.60      3.42 o 
  11   2  10        0.01        0.91     11.15 o 
  12   2  10       11.45       10.50      6.32 o 
  -6   3  10       19.82        7.40      7.22 o 
  -5   3  10       43.87       47.14     16.19 o 
  -4   3  10       13.81       12.97      7.36 o 
  -3   3  10      142.05      171.05     27.45 o 
  -2   3  10       54.04       58.41     15.83 o 
  -1   3  10       59.90       49.14     14.14 o 
   0   3  10     2267.83     2393.28     98.05 o 
   1   3  10        0.92        2.26      2.59 o 
   2   3  10      766.27      773.99     30.79 o 
   3   3  10       13.97       15.79      4.76 o 
   4   3  10      164.17      154.65     17.95 o 
   5   3  10       12.76       12.68      5.54 o 
   6   3  10       16.28       15.08      4.49 o 
   7   3  10        5.64        1.56      3.72 o 
   8   3  10       53.47       49.73     10.96 o 
   9   3  10      161.14      149.22     20.45 o 
  10   3  10       12.01       18.99      8.28 o 
  11   3  10       67.40       82.49     15.91 o 
  12   3  10        5.66        2.70      4.46 o 
  -6   4  10        6.97        5.21      5.30 o 
  -5   4  10       14.24       28.38     12.48 o 
  -4   4  10      409.37      493.21     47.88 o 
  -3   4  10        1.46        5.73      5.42 o 
  -2   4  10       25.91       16.31      5.16 o 
  -1   4  10        6.41        6.79      2.93 o 
   0   4  10        3.75        2.74      2.24 o 
   1   4  10      233.74      202.66     32.71 o 
   2   4  10      253.60      224.62     17.94 o 
   3   4  10        6.58        7.02      2.99 o 
   4   4  10       59.85       73.45     11.77 o 
   5   4  10       86.72       92.54     15.59 o 
   6   4  10        0.34       -1.16      2.33 o 
   7   4  10       30.89       17.74      7.43 o 
   8   4  10      308.87      336.60     46.13 o 
   9   4  10        0.41       -6.96      7.62 o 
  10   4  10       26.19       17.08     17.69 o 
  11   4  10       21.57       25.53      9.20 o 
  -6   5  10        9.03       14.72     10.33 o 
  -5   5  10      193.62      199.34     31.35 o 
  -4   5  10       29.18       37.08     13.26 o 
  -3   5  10        7.46       -0.54      3.95 o 
  -2   5  10       16.55       13.43      3.61 o 
  -1   5  10        6.60        6.44      2.84 o 
   0   5  10        3.28        2.29      1.64 o 
   1   5  10       52.92       68.99     10.07 o 
   2   5  10      323.40      297.92     21.88 o 
   3   5  10      106.87      111.86     21.51 o 
   4   5  10       56.62       58.74     11.49 o 
   5   5  10        9.23       12.39      6.81 o 
   6   5  10       31.95       17.58     10.12 o 
   7   5  10       84.14      119.97     25.91 o 
   8   5  10       13.24       27.69     13.57 o 
   9   5  10        1.09      -15.82     11.20 o 
  10   5  10        7.12       27.82     14.84 o 
  11   5  10        9.78       30.16     16.57 o 
  -6   6  10       19.65        7.85      6.46 o 
  -5   6  10        1.26      262.79     38.52 o 
  -4   6  10       16.69       11.89      7.47 o 
  -3   6  10       40.39       40.61     13.35 o 
  -2   6  10        0.36        6.25      6.59 o 
  -1   6  10       43.59       47.19      8.72 o 
   0   6  10        0.66       -0.56      3.41 o 
   1   6  10        3.78        1.71      1.76 o 
   2   6  10       44.02       47.51      9.31 o 
   3   6  10        0.83       -0.67      2.04 o 
   4   6  10        8.20       13.78      5.53 o 
   5   6  10       41.40       47.97     15.09 o 
   6   6  10       77.11      111.47     24.31 o 
   7   6  10        0.76        5.87      9.01 o 
   8   6  10       31.15       39.31     16.65 o 
   9   6  10      121.49      146.15     33.24 o 
  10   6  10        0.13       -1.54     10.10 o 
  11   6  10       23.55       45.06     21.68 o 
  -6   7  10       31.55       55.27     16.42 o 
  -5   7  10       56.71       75.15     18.78 o 
  -4   7  10        0.33       10.36      5.90 o 
  -3   7  10      206.39      242.31     31.52 o 
  -2   7  10       42.34       47.80     13.94 o 
  -1   7  10        9.86        8.13      6.04 o 
   0   7  10       47.58       46.90      9.14 o 
   1   7  10       22.26       26.40      6.76 o 
   2   7  10       79.28       79.60     12.73 o 
   3   7  10       53.34       57.53     10.73 o 
   4   7  10      400.89      435.99     43.68 o 
   5   7  10       56.70       70.02     18.49 o 
   6   7  10      293.12      306.25     40.62 o 
   7   7  10       22.94       19.08     11.43 o 
   8   7  10       13.48        7.10      8.59 o 
   9   7  10       57.73       76.71     25.01 o 
  10   7  10       64.01       42.51     19.74 o 
  -5   8  10        2.81        6.75      6.03 o 
  -4   8  10        0.49       -0.07      2.89 o 
  -3   8  10        7.72       10.08      6.08 o 
  -2   8  10       66.29       65.17     16.33 o 
  -1   8  10        9.38       14.63      7.17 o 
   0   8  10       47.82       35.34      8.72 o 
   1   8  10      240.15      212.16     20.55 o 
   2   8  10       39.20       33.68      8.96 o 
   3   8  10       86.58       82.24     13.55 o 
   4   8  10       69.26       64.27     17.18 o 
   5   8  10        0.03       -0.41      4.30 o 
   6   8  10      336.65      336.23     43.85 o 
   7   8  10       44.50       55.08     19.18 o 
   8   8  10      118.84      110.58     27.13 o 
   9   8  10        2.78        0.64      6.78 o 
  10   8  10        5.96       24.15     17.59 o 
  -5   9  10        0.01        0.18      3.32 o 
  -4   9  10        3.19       17.52      7.28 o 
  -3   9  10        2.02       -8.18      6.35 o 
  -2   9  10        0.76       -7.25      6.17 o 
  -1   9  10      202.42      221.74     22.09 o 
   0   9  10       21.24       27.55      7.86 o 
   1   9  10        0.00       -6.26      4.17 o 
   2   9  10        0.07       -0.54      3.61 o 
   3   9  10       36.88       51.50     15.80 o 
   4   9  10       16.16       26.11     11.50 o 
   5   9  10       64.04       61.15     18.66 o 
   6   9  10       59.26       53.45     18.47 o 
   7   9  10        1.59       -4.67      6.45 o 
   8   9  10        0.84        0.09      6.02 o 
   9   9  10        1.54       -0.91      4.53 o 
  -4  10  10      106.03       76.65     15.10 o 
  -3  10  10       65.97       60.08     12.83 o 
  -2  10  10       22.55       16.04      8.64 o 
  -1  10  10       54.14       64.26     12.61 o 
   0  10  10        1.35       13.45      5.76 o 
   1  10  10        0.11        6.67      4.93 o 
   2  10  10       13.86       20.68      9.99 o 
   3  10  10       31.60       42.48     15.11 o 
   4  10  10       97.76      144.60     28.85 o 
   5  10  10       20.84       24.05     12.40 o 
   6  10  10      257.08      296.90     44.57 o 
   7  10  10       23.64       28.61     14.89 o 
   8  10  10        4.21        1.95      5.06 o 
  -3  11  10        2.23      -10.09      8.16 o 
  -2  11  10        3.35       -4.56      3.54 o 
  -1  11  10       29.65       34.72      8.83 o 
   0  11  10       14.65       12.90     10.84 o 
   1  11  10       51.60       69.00     20.07 o 
   2  11  10       14.17        3.79      3.74 o 
   3  11  10        5.84       11.47     11.66 o 
   4  11  10       49.47       54.87     18.39 o 
   5  11  10        7.85        4.18      6.14 o 
   6  11  10      112.42      120.63     29.16 o 
   7  11  10        0.39       -3.57      6.09 o 
  -3  12  10        0.63       -2.36      6.69 o 
  -2  12  10        1.50        0.28      4.04 o 
  -1  12  10        0.04       -8.80      6.60 o 
   0  12  10        5.93        5.00      4.54 o 
   1  12  10      100.38      126.64     26.60 o 
   2  12  10       34.72       28.71      8.58 o 
   3  12  10        1.69        7.85      4.33 o 
   4  12  10        1.02      -12.53      9.96 o 
   5  12  10        5.67       18.73     12.13 o 
   6  12  10        9.86       17.90     10.60 o 
  -1  13  10       55.76       53.62     13.19 o 
   0  13  10      188.82      214.00     26.88 o 
   1  13  10       18.84       35.75     11.49 o 
   2  13  10        2.44        3.61      5.30 o 
   3  13  10        2.16       -1.81      4.81 o 
   4  13  10        0.61      -10.09      9.18 o 
   1  -5  11        7.46      -10.17      7.97 o 
   2  -5  11       53.62       80.14     19.76 o 
   3  -5  11        0.45        4.46      5.33 o 
   4  -5  11      388.08      401.72     41.99 o 
   5  -5  11        1.99       -2.64      6.12 o 
   6  -5  11       10.59       21.50     15.05 o 
  -1  -4  11        3.67        3.24      5.34 o 
   0  -4  11       93.93      123.56     25.77 o 
   1  -4  11        1.13        4.94      5.25 o 
   2  -4  11        1.96       16.48      9.25 o 
   3  -4  11        0.09       10.36      7.45 o 
   4  -4  11       60.22       38.03     12.84 o 
   5  -4  11        0.20        3.88      2.45 o 
   6  -4  11       59.59       64.06     12.46 o 
   7  -4  11        2.51        3.49     16.07 o 
   8  -4  11       13.77       22.41     12.31 o 
  -1  -3  11        1.47       -1.58      4.39 o 
   0  -3  11        6.12       25.76     11.96 o 
   1  -3  11       27.05       32.69     12.59 o 
   2  -3  11        0.43        0.47      3.87 o 
   3  -3  11        2.44       -1.98      3.44 o 
   4  -3  11       18.59       18.47      9.20 o 
   5  -3  11        1.28        1.01      8.81 o 
   6  -3  11       11.70       10.21      4.01 o 
   7  -3  11        2.39        4.02      7.92 o 
   8  -3  11        2.53        6.26      4.74 o 
   9  -3  11        9.19        5.44      6.93 o 
  -2  -2  11       13.39        2.62      4.33 o 
  -1  -2  11       20.82       10.51      8.37 o 
   0  -2  11      144.90      190.55     31.75 o 
   1  -2  11        1.92        1.06      3.84 o 
   2  -2  11        3.21       -2.01      3.93 o 
   3  -2  11        0.51        5.38      5.45 o 
   4  -2  11       58.36       86.83     18.74 o 
   5  -2  11       12.47        8.31      3.56 o 
   6  -2  11       31.70       20.23      9.44 o 
   7  -2  11        3.59        3.22      3.49 o 
   8  -2  11        0.69        2.43      5.67 o 
   9  -2  11       14.35       17.07     11.32 o 
  10  -2  11        3.30      -13.50     10.67 o 
  -3  -1  11        3.77        3.92      6.04 o 
  -2  -1  11        0.26      -11.07      8.32 o 
  -1  -1  11        0.01       -0.48      3.75 o 
   0  -1  11        3.96       -0.06      6.81 o 
   1  -1  11      125.41      147.55     25.95 o 
   2  -1  11        2.17       14.62      7.59 o 
   3  -1  11       15.31       19.10      8.55 o 
   4  -1  11       16.58       10.97      7.19 o 
   5  -1  11        9.24       20.10      8.96 o 
   6  -1  11      168.76      178.44     24.10 o 
   7  -1  11        7.09       13.15      5.05 o 
   8  -1  11      440.19      502.34     40.51 o 
   9  -1  11      275.56      354.26     48.83 o 
  10  -1  11       61.32       86.45     24.63 o 
  -3   0  11        3.00        8.14      7.49 o 
  -2   0  11        2.40      -14.94      9.96 o 
  -1   0  11        4.21       -0.46      6.26 o 
   0   0  11       19.81       24.28     11.74 o 
   1   0  11        3.27       -2.18      6.79 o 
   2   0  11      246.20      296.76     35.85 o 
   3   0  11       37.98       41.20     14.18 o 
   4   0  11       22.73       18.91     14.89 o 
   5   0  11       91.61       17.91     53.39 o 
   6   0  11      273.18      257.87     24.67 o 
   7   0  11       56.74       62.97     12.47 o 
   8   0  11       50.04       43.79     15.98 o 
   9   0  11        9.83        7.36      6.85 o 
  10   0  11        0.02        0.00      7.54 o 
  11   0  11       31.39       62.56     21.94 o 
  -4   1  11        5.27        4.62      3.89 o 
  -3   1  11        7.77       -2.84      4.82 o 
  -2   1  11        8.95       18.94      8.56 o 
  -1   1  11       71.66       97.52     21.69 o 
   0   1  11       49.76       41.11     13.37 o 
   1   1  11       13.03       12.57      8.85 o 
   2   1  11        0.19        4.44      6.31 o 
   3   1  11      115.66      123.83     22.51 o 
   4   1  11      829.75      705.06     61.06 o 
   5   1  11      187.72      150.96     48.68 o 
   6   1  11     1372.50     1389.06     54.59 o 
   7   1  11       31.90       34.35      7.53 o 
   8   1  11       27.40       36.21     10.54 o 
   9   1  11       20.21        8.40      8.15 o 
  10   1  11       29.38       29.27      9.91 o 
  11   1  11       95.90      103.65     19.33 o 
  -4   2  11      165.44      227.02     36.14 o 
  -3   2  11      127.74      194.64     31.10 o 
  -2   2  11        2.04       -0.11      7.76 o 
  -1   2  11        0.18       -1.11      6.16 o 
   0   2  11       11.12        1.72      4.12 o 
   1   2  11       25.29       31.80     11.92 o 
   2   2  11     1159.67     1269.12     73.60 o 
   3   2  11      204.34      195.59     28.05 o 
   4   2  11       37.12       33.53      5.33 o 
   5   2  11      632.68      564.97     34.38 o 
   6   2  11      209.93      160.89     14.40 o 
   7   2  11        5.24        0.36     10.53 o 
   8   2  11       32.67       39.78     10.71 o 
   9   2  11        0.06        0.60      4.26 o 
  10   2  11        8.00        4.80     12.15 o 
  11   2  11       39.13       36.19     11.54 o 
  -5   3  11       11.06       -9.02      7.83 o 
  -4   3  11        0.31        2.60      4.93 o 
  -3   3  11        0.06       -2.60     10.05 o 
  -2   3  11      387.75      350.10     41.07 o 
  -1   3  11       69.16       74.42     18.19 o 
   0   3  11       19.12       27.21     11.27 o 
   1   3  11      411.61      398.71     40.53 o 
   2   3  11        2.30        6.69      3.96 o 
   3   3  11       56.82       56.17      8.89 o 
   4   3  11       50.23       14.46     18.07 o 
   5   3  11       18.20       14.18     10.41 o 
   6   3  11      149.17      125.74     16.33 o 
   7   3  11      152.55      154.30     19.95 o 
   8   3  11        7.91       -6.62      6.71 o 
   9   3  11       18.47       11.11      6.42 o 
  10   3  11       52.08       58.68     14.17 o 
  11   3  11        0.55       -9.84      8.29 o 
  -5   4  11       16.44       24.41     11.63 o 
  -4   4  11        0.39        0.33      5.34 o 
  -3   4  11       40.20       38.98     13.24 o 
  -2   4  11      906.26     1006.61     67.69 o 
  -1   4  11       49.02       40.01     12.88 o 
   0   4  11       20.29       19.96      3.21 o 
   1   4  11        4.02        0.91      5.10 o 
   2   4  11      246.98      257.67     19.23 o 
   3   4  11      331.65      366.48     25.10 o 
   4   4  11       31.31       43.49      9.51 o 
   5   4  11        0.86       -1.97      3.04 o 
   6   4  11      253.63      238.09     22.09 o 
   7   4  11      214.43      258.82     38.50 o 
   8   4  11       67.90      112.48     26.36 o 
   9   4  11      141.14      164.72     33.57 o 
  10   4  11       26.39       10.51     10.20 o 
  11   4  11        8.71       27.96     16.53 o 
  -5   5  11        1.14        1.41      6.87 o 
  -4   5  11       52.24       37.04     12.65 o 
  -3   5  11        3.77        1.99      3.81 o 
  -2   5  11        0.23        1.35      3.66 o 
  -1   5  11       28.14       28.10      7.76 o 
   0   5  11       97.27      114.14     12.46 o 
   1   5  11        1.37        1.37      3.23 o 
   2   5  11        1.53        4.23      6.67 o 
   3   5  11       58.04       55.97     10.41 o 
   4   5  11       27.97       16.74      6.09 o 
   5   5  11       86.76       77.72     10.16 o 
   6   5  11      253.48      250.31     25.08 o 
   7   5  11       36.50       33.05     13.35 o 
   8   5  11      108.10      121.77     28.05 o 
   9   5  11        0.18        2.99      6.17 o 
  10   5  11        9.07       13.43     11.37 o 
  11   5  11       11.51       18.30     16.40 o 
  -5   6  11       15.32       10.57      7.89 o 
  -4   6  11       51.37       50.17     15.80 o 
  -3   6  11       12.26       13.50      9.73 o 
  -2   6  11        1.54       -0.31      2.15 o 
  -1   6  11        1.56        1.31      3.56 o 
   0   6  11      190.53      172.22     16.76 o 
   1   6  11      199.38      194.93     17.91 o 
   2   6  11       43.12       52.03      9.67 o 
   3   6  11      164.41      170.63     18.34 o 
   4   6  11      170.56      138.89     17.10 o 
   5   6  11      178.80      193.44     21.49 o 
   6   6  11       25.59        9.61      7.60 o 
   7   6  11       50.87       44.69     17.51 o 
   8   6  11        1.32        6.48      6.73 o 
   9   6  11       21.25       28.03     14.87 o 
  10   6  11        1.24       22.46     14.02 o 
  11   6  11        4.65       28.85     16.76 o 
  -5   7  11        2.76       17.82      9.80 o 
  -4   7  11       34.12       48.06     15.45 o 
  -3   7  11       66.74       70.47     18.35 o 
  -2   7  11       34.55       34.81      8.07 o 
  -1   7  11       17.19       18.65      5.87 o 
   0   7  11       40.57       29.06      7.19 o 
   1   7  11       23.76       29.37      7.85 o 
   2   7  11        2.67        4.50      3.39 o 
   3   7  11       83.69       71.97     12.59 o 
   4   7  11       69.20       73.18     18.22 o 
   5   7  11        1.42       -4.30      7.58 o 
   6   7  11        2.79       10.21      7.73 o 
   7   7  11       38.84       68.94     21.03 o 
   8   7  11       16.03       36.40     15.97 o 
   9   7  11        0.08       -4.86      7.28 o 
  10   7  11        7.89       19.19     13.41 o 
  -5   8  11       32.94       36.92     14.60 o 
  -4   8  11       26.89       26.81     11.71 o 
  -3   8  11        0.02        6.30      6.29 o 
  -2   8  11       14.51       17.70      5.96 o 
  -1   8  11        0.05       -3.45      3.28 o 
   0   8  11       63.08       53.20     20.55 o 
   1   8  11       96.35      106.16     14.65 o 
   2   8  11      192.90      204.33     21.33 o 
   3   8  11        3.71       -1.58      2.67 o 
   4   8  11      117.77      118.96     17.02 o 
   5   8  11      505.97      523.25     52.97 o 
   6   8  11      103.23      116.05     25.71 o 
   7   8  11       21.32       15.85     10.60 o 
   8   8  11        9.78        7.29      7.98 o 
   9   8  11       48.18       49.67     20.79 o 
  10   8  11        9.00       18.50     13.12 o 
  -4   9  11        0.04        2.61      4.40 o 
  -3   9  11      134.74      141.71     26.41 o 
  -2   9  11        0.12       -1.39      4.08 o 
  -1   9  11      251.42      245.68     23.35 o 
   0   9  11      115.92      105.77     15.39 o 
   1   9  11        3.89       -1.42      3.01 o 
   2   9  11       23.49       27.06      8.33 o 
   3   9  11        1.73        8.02      4.94 o 
   4   9  11       26.90       24.97     11.58 o 
   5   9  11      152.98      217.82     35.31 o 
   6   9  11        0.48        9.53      9.03 o 
   7   9  11        0.25       -9.80      8.67 o 
   8   9  11        5.98       -1.29      7.59 o 
   9   9  11       14.21       26.09     15.91 o 
  -4  10  11        4.13       21.34     10.55 o 
  -3  10  11       59.15       73.77     14.65 o 
  -2  10  11        9.26       21.30      7.36 o 
  -1  10  11       49.73       55.17     11.55 o 
   0  10  11       13.37        3.68      5.22 o 
   1  10  11        0.17        8.68     11.99 o 
   2  10  11       23.86       18.25     10.28 o 
   3  10  11        0.06        0.94      4.75 o 
   4  10  11       21.77       24.52     11.75 o 
   5  10  11        6.91        8.65      6.21 o 
   6  10  11      111.43      114.05     27.45 o 
   7  10  11        1.16        9.39      8.76 o 
   8  10  11       70.13       79.30     25.82 o 
  -3  11  11      180.52      165.22     21.30 o 
  -2  11  11        7.82        4.00      5.97 o 
  -1  11  11       84.13       85.97     15.58 o 
   0  11  11       21.63       31.77      9.56 o 
   1  11  11       24.76       23.31     10.40 o 
   2  11  11        0.33       11.23     10.18 o 
   3  11  11       72.76       88.03     22.77 o 
   4  11  11       85.15       84.83     23.87 o 
   5  11  11       55.41       73.07     22.36 o 
   6  11  11       23.30       33.41     15.31 o 
   7  11  11        2.66       14.43     11.22 o 
  -2  12  11       35.37       37.27     11.07 o 
  -1  12  11       37.88       37.44     11.24 o 
   0  12  11       11.61        8.41      5.46 o 
   1  12  11        2.18        8.62      8.13 o 
   2  12  11       98.55      131.79     28.46 o 
   3  12  11        6.32        7.95      7.92 o 
   4  12  11        0.29        0.58      4.03 o 
   5  12  11        0.32       -6.91      7.81 o 
   6  12  11        0.18       -4.31      6.83 o 
   0  13  11       24.89       30.81     10.58 o 
   1  13  11        5.72        3.07      5.66 o 
   2  13  11       50.29       34.35     15.46 o 
   3  13  11        1.09       -0.94      4.69 o 
   4  13  11        8.89       -0.79      4.71 o 
   2  -4  12       86.56       46.22     15.73 o 
   3  -4  12        4.67        3.18      5.51 o 
   4  -4  12        6.14        9.73      7.53 o 
   5  -4  12       21.98       25.86      8.38 o 
   6  -4  12        7.01       -5.40      4.60 o 
   0  -3  12       20.69       29.27     12.25 o 
   1  -3  12       12.76       22.58     12.35 o 
   2  -3  12        2.06       -6.43      6.76 o 
   3  -3  12        0.61       -6.90      6.83 o 
   4  -3  12       60.06       59.56     18.05 o 
   5  -3  12        3.15        7.87      7.11 o 
   6  -3  12        5.79       15.23     11.85 o 
   7  -3  12        2.86        3.98      3.10 o 
  -1  -2  12        1.69       14.93      9.20 o 
   0  -2  12        9.06       10.58      9.39 o 
   1  -2  12        0.95       -2.71      4.72 o 
   2  -2  12        0.41       -4.75      5.97 o 
   3  -2  12        5.10       -3.01      4.60 o 
   4  -2  12       91.72      122.12     24.27 o 
   5  -2  12       20.10       21.93     10.35 o 
   6  -2  12        2.60       -0.64      7.16 o 
   7  -2  12        3.00        6.85     10.32 o 
   8  -2  12       13.77       30.47      9.97 o 
  -1  -1  12       60.06       96.07     22.96 o 
   0  -1  12        0.04       -4.79     10.72 o 
   1  -1  12       51.86       67.73     18.11 o 
   2  -1  12       28.11       44.39     15.90 o 
   3  -1  12        0.04        1.70      3.50 o 
   4  -1  12        0.86        2.58      4.73 o 
   5  -1  12        0.08        4.03      5.69 o 
   6  -1  12       17.68       16.24      8.53 o 
   7  -1  12        8.40        1.46      4.89 o 
   8  -1  12       82.78       68.94     16.59 o 
   9  -1  12       13.40       14.19     10.62 o 
  -2   0  12        8.02       23.66     13.90 o 
  -1   0  12        0.68       -9.69      7.85 o 
   0   0  12        8.41        7.66      7.13 o 
   1   0  12       14.53      -10.61      8.00 o 
   2   0  12       18.61       17.73     10.31 o 
   3   0  12        0.38       -1.32      6.10 o 
   4   0  12       36.96       38.10     14.49 o 
   5   0  12       23.94       25.07     12.21 o 
   6   0  12      104.83      115.42     23.13 o 
   7   0  12       44.77       48.66     23.36 o 
   8   0  12      563.23      602.08     41.00 o 
   9   0  12       20.13       16.01     12.01 o 
  10   0  12       24.26        0.04      9.08 o 
  -2   1  12        9.34       26.05     11.66 o 
  -1   1  12       53.18       81.18     21.14 o 
   0   1  12      300.70      380.30     44.35 o 
   1   1  12       61.58       76.97     19.28 o 
   2   1  12        3.83        7.92      5.55 o 
   3   1  12       17.35       19.95     10.98 o 
   4   1  12       27.38       22.25     10.73 o 
   5   1  12       28.42       33.18     12.50 o 
   6   1  12        0.12        6.33      6.18 o 
   7   1  12       30.93       52.44     15.59 o 
   8   1  12      330.34      335.83     25.31 o 
   9   1  12        4.88        0.14      4.60 o 
  10   1  12       25.88       22.92     16.47 o 
  11   1  12        4.73        2.19      5.14 o 
  -3   2  12        3.44       39.97     15.54 o 
  -2   2  12       33.93       45.40     15.21 o 
  -1   2  12       73.24       99.08     23.23 o 
   0   2  12       20.27       24.98     10.73 o 
   1   2  12       26.60       38.91     13.31 o 
   2   2  12       64.09       59.48     16.19 o 
   3   2  12      249.99      296.70     36.41 o 
   4   2  12      838.88      913.89     66.27 o 
   5   2  12       66.12       62.58     11.04 o 
   6   2  12      170.19      172.47     19.50 o 
   7   2  12       92.78      100.70     16.32 o 
   8   2  12       19.87       14.48      8.46 o 
   9   2  12      179.84      186.34     24.33 o 
  10   2  12       94.70       85.84     16.98 o 
  11   2  12        3.25       -5.99      5.96 o 
  -3   3  12       98.23      135.02     27.39 o 
  -2   3  12       14.40       21.52     11.16 o 
  -1   3  12        3.12        2.05      4.20 o 
   0   3  12      160.59      173.30     28.55 o 
   1   3  12       40.69       33.87     14.32 o 
   2   3  12       17.86       25.87      9.92 o 
   3   3  12       36.74       35.28      6.63 o 
   4   3  12      231.86      227.04     19.78 o 
   5   3  12        4.73        6.84      4.48 o 
   6   3  12       91.72      104.34     14.01 o 
   7   3  12       18.17       16.20      6.10 o 
   8   3  12       10.18        4.39      6.16 o 
   9   3  12       28.62       18.71     11.64 o 
  10   3  12       73.37       71.39     23.01 o 
  11   3  12        8.62       15.65      7.50 o 
  -4   4  12       40.53       67.12     19.80 o 
  -3   4  12       97.00      117.01     24.88 o 
  -2   4  12       11.04        2.76      7.26 o 
  -1   4  12       38.13       44.95     14.64 o 
   0   4  12       29.49       32.61     12.33 o 
   1   4  12       10.16       18.53      8.42 o 
   2   4  12       17.83       18.65      6.64 o 
   3   4  12        0.00       -0.81      3.40 o 
   4   4  12       38.91       34.74      7.87 o 
   5   4  12        0.62        5.16      6.63 o 
   6   4  12       24.62       21.83     11.52 o 
   7   4  12        4.20        4.83      3.22 o 
   8   4  12        8.79        9.50     12.89 o 
   9   4  12       70.22       61.98     21.29 o 
  10   4  12       61.47       49.24     19.19 o 
  11   4  12       86.76      115.78     31.95 o 
  -4   5  12        0.55        4.06      3.61 o 
  -3   5  12       55.86       39.66     14.59 o 
  -2   5  12      142.13      122.83     24.64 o 
  -1   5  12        6.59       10.46      7.64 o 
   0   5  12      113.52      132.03     24.54 o 
   1   5  12       57.08       50.58     13.53 o 
   2   5  12        3.79        1.85      3.12 o 
   3   5  12       18.08       11.39      4.57 o 
   4   5  12      211.44      264.49     24.07 o 
   5   5  12       47.99       58.97     11.92 o 
   6   5  12       65.28       66.45     13.32 o 
   7   5  12       22.42       17.45     10.67 o 
   8   5  12       55.29       53.11     19.07 o 
   9   5  12        2.79       10.70      9.42 o 
  10   5  12       98.16      106.09     28.61 o 
  11   5  12       69.48       92.37     28.31 o 
  -4   6  12       10.03       59.15     18.73 o 
  -3   6  12        0.71       -4.05      5.75 o 
  -2   6  12       28.88       22.09     11.25 o 
  -1   6  12       12.04       20.34     10.09 o 
   0   6  12        2.85        1.73      1.85 o 
   1   6  12        0.82        2.20      2.25 o 
   2   6  12       37.45       29.02      7.64 o 
   3   6  12       40.34       38.31      8.82 o 
   4   6  12      125.17      137.93     18.10 o 
   5   6  12       40.44       35.30      9.56 o 
   6   6  12      183.90      178.29     22.02 o 
   7   6  12        0.19       -3.38      5.32 o 
   8   6  12       15.70       19.97     12.30 o 
   9   6  12       92.01      132.25     32.57 o 
  10   6  12        4.58        8.56      5.46 o 
  -4   7  12        6.80        2.10      4.53 o 
  -3   7  12       44.11       57.08     16.66 o 
  -2   7  12        4.80      -12.91      8.60 o 
  -1   7  12       21.80       30.55     12.23 o 
   0   7  12        0.07        4.76      4.26 o 
   1   7  12       87.41       95.07     22.78 o 
   2   7  12      189.87      162.92     18.48 o 
   3   7  12      158.94      183.13     20.11 o 
   4   7  12        8.04        4.82      2.94 o 
   5   7  12       60.73       67.40     13.60 o 
   6   7  12       31.33       48.70     17.03 o 
   7   7  12        1.29        0.23      4.67 o 
   8   7  12        1.28       -9.04      8.61 o 
   9   7  12        3.55        0.80      6.10 o 
  10   7  12        0.37      -15.95     12.33 o 
  -3   8  12        0.70       -5.93      6.13 o 
  -2   8  12        0.78      -12.52      8.35 o 
  -1   8  12       68.52       69.21     12.29 o 
   0   8  12       52.42       71.22     12.28 o 
   1   8  12       22.53       13.70      5.78 o 
   2   8  12      111.52      106.96     15.82 o 
   3   8  12        1.29       -4.45     11.97 o 
   4   8  12      150.09      158.77     20.41 o 
   5   8  12       70.99       74.81     20.37 o 
   6   8  12        5.18       11.73      8.90 o 
   7   8  12       56.31       75.90     23.08 o 
   8   8  12        6.69        7.10      7.96 o 
   9   8  12        4.34       17.05     13.31 o 
  -3   9  12        0.54       13.79      8.99 o 
  -2   9  12        2.03       -0.72      3.38 o 
  -1   9  12        1.58       -0.72      4.52 o 
   0   9  12        8.13       14.98      7.77 o 
   1   9  12        0.27       -3.41     11.04 o 
   2   9  12       11.17        5.42      4.53 o 
   3   9  12      464.79      514.04     55.42 o 
   4   9  12      131.94      140.05     27.85 o 
   5   9  12       26.08       20.68     10.34 o 
   6   9  12        1.82        8.17      7.75 o 
   7   9  12        3.12       14.29     10.18 o 
   8   9  12        3.89       -4.71      7.12 o 
   9   9  12      123.81      172.18     38.57 o 
  -2  10  12       23.03       28.07      8.40 o 
  -1  10  12       48.90       56.53     11.56 o 
   0  10  12       70.23       81.51     14.07 o 
   1  10  12        0.04        3.83      4.13 o 
   2  10  12        4.24       13.08     10.85 o 
   3  10  12       47.16       74.32     20.67 o 
   4  10  12       19.40       17.58     11.35 o 
   5  10  12        8.62       -5.58      6.63 o 
   6  10  12        0.59        3.25      5.28 o 
   7  10  12        1.51       -7.72      8.31 o 
   8  10  12       79.78       86.31     26.60 o 
  -2  11  12        0.38       -2.12      2.94 o 
  -1  11  12        4.34       -1.52      8.34 o 
   0  11  12       68.82       78.30     14.78 o 
   1  11  12       10.07        2.36      6.06 o 
   2  11  12       27.97       34.59     14.65 o 
   3  11  12       31.21       10.56      9.84 o 
   4  11  12        5.97        4.54      6.55 o 
   5  11  12        2.52       -9.36      8.81 o 
   6  11  12      105.66      105.04     28.59 o 
   7  11  12      146.26      137.17     34.08 o 
   0  12  12        6.92       23.71     12.89 o 
   1  12  12       86.13       85.73     23.59 o 
   2  12  12       29.43       36.43     15.39 o 
   3  12  12      112.82      168.85     33.60 o 
   4  12  12       73.16       70.49     22.50 o 
   5  12  12       14.69       25.86     14.05 o 
   3  -3  13        0.06        0.07      4.66 o 
   4  -3  13        0.59      -16.02     10.68 o 
   5  -3  13        7.97        7.28      6.26 o 
   6  -3  13       14.66       14.40      9.16 o 
   1  -2  13        2.84       16.73     10.41 o 
   2  -2  13       70.28       99.19     24.14 o 
   3  -2  13        0.96        0.66      5.84 o 
   4  -2  13        0.50       -0.69      3.98 o 
   5  -2  13        0.44      -12.83      8.65 o 
   6  -2  13       44.55       33.99     12.88 o 
   7  -2  13       15.00       31.49     10.79 o 
   8  -2  13       10.38       -1.91      4.33 o 
   1  -1  13       14.00       17.76     10.68 o 
   2  -1  13      150.56      162.69     30.41 o 
   3  -1  13        8.93        7.13      6.09 o 
   4  -1  13       28.10       26.95     13.35 o 
   5  -1  13        4.52        0.52      7.36 o 
   6  -1  13        0.91       10.06      7.77 o 
   7  -1  13       96.03       72.56     19.28 o 
   8  -1  13        5.56        6.21     19.70 o 
   0   0  13        0.00      -15.75     10.50 o 
   1   0  13        6.26       10.46      7.16 o 
   2   0  13       91.89       96.50     23.23 o 
   3   0  13       21.72       37.55     12.31 o 
   4   0  13       25.51       39.21     14.16 o 
   5   0  13       14.73       18.31      8.66 o 
   6   0  13      350.43      362.02     43.75 o 
   7   0  13       93.36      127.75     26.10 o 
   8   0  13        1.12        0.76      3.52 o 
   9   0  13       38.59       53.40     22.02 o 
  -1   1  13        0.85        2.89      6.87 o 
   0   1  13       41.50       43.56     15.47 o 
   1   1  13       10.90       35.74     12.96 o 
   2   1  13      132.89      144.15     27.34 o 
   3   1  13        3.58       -0.15      7.44 o 
   4   1  13        3.36       13.58      9.54 o 
   5   1  13        5.68       -4.96      5.91 o 
   6   1  13      438.67      427.57     47.47 o 
   7   1  13        0.82        3.21      6.63 o 
   8   1  13        0.49        8.74      7.44 o 
  10   1  13        3.85        9.78      8.75 o 
  -1   2  13       27.94       31.31     13.82 o 
   0   2  13       27.03       36.36     14.84 o 
   1   2  13       22.57       23.78     12.20 o 
   2   2  13        8.51       -1.31      5.69 o 
   3   2  13       51.59       53.85     16.06 o 
   4   2  13       54.19       59.80     18.06 o 
   5   2  13       53.01       77.24     21.39 o 
   6   2  13      330.95      326.97     41.87 o 
   7   2  13       18.65       35.05      9.83 o 
   8   2  13       17.16       19.87      8.20 o 
   9   2  13       10.72        8.80      8.23 o 
  10   2  13       34.55       27.23     14.55 o 
  -2   3  13       32.30       34.62     10.68 o 
  -1   3  13      161.13      174.35     31.80 o 
   0   3  13       21.68       35.90     14.94 o 
   1   3  13       14.20        5.88      9.97 o 
   2   3  13       35.92       31.63     13.02 o 
   3   3  13      204.07      234.21     34.36 o 
   4   3  13       35.04       52.02     16.74 o 
   5   3  13        0.13       11.49      8.16 o 
   6   3  13       15.51        8.81     11.16 o 
   7   3  13        5.87        9.24      4.83 o 
   8   3  13       21.86       26.42     13.09 o 
   9   3  13       16.93        9.24      8.81 o 
  10   3  13       20.77       11.06     11.64 o 
  -2   4  13       10.41       -5.05      6.19 o 
  -1   4  13      128.68      174.55     31.45 o 
   0   4  13       12.65       14.25     11.02 o 
   1   4  13      106.21      144.61     27.71 o 
   2   4  13       26.27       43.74     16.28 o 
   3   4  13        0.32       -7.36      6.82 o 
   4   4  13      331.20      374.76     44.16 o 
   5   4  13        0.01       -0.80      2.70 o 
   6   4  13       14.46       23.60      9.06 o 
   7   4  13        0.67        4.54      2.66 o 
   8   4  13       20.05       38.52     17.69 o 
   9   4  13       34.96       44.65     17.76 o 
  10   4  13       23.18       21.93     13.95 o 
  -2   5  13       17.25       33.62     15.60 o 
  -1   5  13       27.04       35.99     14.91 o 
   0   5  13       11.00       28.94     12.48 o 
   1   5  13        0.11        6.13      6.33 o 
   2   5  13        5.59        8.42      8.50 o 
   3   5  13        6.64        6.61      7.84 o 
   4   5  13        0.02       -2.52      2.95 o 
   5   5  13      113.65      124.55     17.73 o 
   6   5  13        0.50        1.50      6.34 o 
   7   5  13       84.84      110.78     26.73 o 
   8   5  13       23.43       25.03     13.04 o 
   9   5  13       72.58       78.89     24.12 o 
  10   5  13        4.74        8.68      8.36 o 
  -3   6  13        4.49       24.09     13.34 o 
  -2   6  13       23.77        7.37      7.08 o 
  -1   6  13       62.89       85.52     21.26 o 
   0   6  13       74.15       83.41     20.38 o 
   1   6  13        2.86       10.48      7.91 o 
   2   6  13        8.49        6.88      4.36 o 
   3   6  13       10.80       15.68      5.78 o 
   4   6  13       12.74        7.87      4.58 o 
   5   6  13        4.72       10.18      5.25 o 
   6   6  13       26.74        7.18     18.22 o 
   7   6  13       64.29       67.78     21.47 o 
   8   6  13      349.86      358.55     51.55 o 
   9   6  13        0.33       -7.18      8.46 o 
  10   6  13        7.98       -0.37      4.69 o 
  -2   7  13        4.12        0.61      3.55 o 
  -1   7  13        7.15       21.39      9.54 o 
   0   7  13        1.10       -6.23      6.76 o 
   1   7  13       12.17       21.62     11.33 o 
   2   7  13       50.65       59.35     11.41 o 
   3   7  13        2.41        0.54     12.32 o 
   4   7  13      114.54      122.12     17.67 o 
   5   7  13       44.97       56.03     12.41 o 
   6   7  13        0.74        3.58      4.94 o 
   7   7  13      256.07      295.36     45.16 o 
   8   7  13       14.59        2.17      5.59 o 
   9   7  13        1.04        0.69      4.83 o 
  -2   8  13       12.13        8.91      8.56 o 
  -1   8  13       38.25       59.05     18.82 o 
   0   8  13       34.57       42.18     15.97 o 
   1   8  13       82.68       91.96     14.34 o 
   2   8  13       29.03       28.13      8.42 o 
   3   8  13        0.66        6.46      9.01 o 
   4   8  13        9.62       13.38     16.62 o 
   5   8  13      132.66      133.80     19.71 o 
   6   8  13       32.08       37.88     16.63 o 
   7   8  13       30.42       44.07     17.13 o 
   8   8  13       12.21       -1.98      5.33 o 
   9   8  13       13.67       24.59     15.14 o 
  -2   9  13       29.09       22.52     11.46 o 
  -1   9  13        0.44        7.43      7.20 o 
   0   9  13       25.83       36.72     15.25 o 
   1   9  13        2.34        3.87      3.88 o 
   2   9  13       53.71       56.22     12.27 o 
   3   9  13       54.22       77.90     14.47 o 
   4   9  13        2.68       -6.12      5.55 o 
   5   9  13       90.18      102.92     24.93 o 
   6   9  13       52.42       49.04     18.16 o 
   7   9  13        1.94      -10.44      9.40 o 
   8   9  13        1.69       -9.80      9.96 o 
  -1  10  13        0.17        9.63      9.63 o 
   0  10  13       12.69       11.39      5.04 o 
   1  10  13       52.83       48.92     10.96 o 
   2  10  13       28.82       47.87     17.87 o 
   3  10  13        0.00        4.13     10.75 o 
   4  10  13        4.79       10.16      8.04 o 
   5  10  13        5.38        7.63      5.85 o 
   6  10  13        0.38        0.42      5.68 o 
   7  10  13       21.55       26.75     13.49 o 
   0  11  13       68.96      100.79     16.89 o 
   1  11  13       11.46       15.86      6.26 o 
   2  11  13       10.90       -3.62      5.53 o 
   3  11  13        2.76        6.58      7.11 o 
   4  11  13       18.77        4.88     10.98 o 
   5  11  13       22.06       14.78      9.86 o 
   6  11  13       29.77       45.86     19.29 o 
   3  12  13        0.54       18.31     11.65 o 
   3  -1  14       36.80       32.28     15.11 o 
   4  -1  14      122.59      149.34     29.56 o 
   5  -1  14       10.43       19.08     10.92 o 
   6  -1  14       17.21        7.32      7.58 o 
   2   0  14        0.31       -1.13      4.75 o 
   3   0  14        9.96        4.16      6.99 o 
   4   0  14       59.76       84.67     21.21 o 
   5   0  14      246.30      258.74     39.46 o 
   6   0  14       75.67       82.99     21.24 o 
   7   0  14       33.95       44.57     16.29 o 
   8   0  14       55.80       68.73     20.95 o 
   1   1  14       32.42       32.43     15.27 o 
   2   1  14        9.62        8.98      6.31 o 
   3   1  14        6.60       15.26      9.97 o 
   4   1  14       70.64       92.77     22.05 o 
   5   1  14       91.48       73.43     21.09 o 
   6   1  14       79.58       65.00     19.44 o 
   7   1  14        0.00       -6.08      4.79 o 
   8   1  14      281.16      259.93     40.04 o 
   1   2  14        0.00        0.57      5.03 o 
   2   2  14       43.48       63.63     20.42 o 
   3   2  14       22.35       26.90     12.49 o 
   4   2  14       29.68       25.48     12.42 o 
   5   2  14       42.56       44.28     16.07 o 
   6   2  14       11.09       12.41     10.68 o 
   7   2  14       27.27       28.07     12.30 o 
   8   2  14        8.97       -2.15      5.32 o 
   0   3  14        0.04        4.78      6.49 o 
   1   3  14      112.50      132.71     27.43 o 
   2   3  14       36.29       35.83     14.25 o 
   3   3  14        0.11       -6.68      6.98 o 
   4   3  14        3.76       10.50      8.08 o 
   5   3  14       12.11        5.06      6.32 o 
   6   3  14        0.02        0.65      3.73 o 
   7   3  14        0.00      -16.87     11.25 o 
   8   3  14       22.36       25.75     15.75 o 
   0   4  14        5.40        6.44      6.93 o 
   1   4  14        3.73       -9.73      8.02 o 
   2   4  14       37.02       44.69     15.75 o 
   3   4  14      182.45      252.78     38.12 o 
   4   4  14        1.80       -5.30      6.38 o 
   5   4  14       65.46       79.93     22.27 o 
   6   4  14       21.37       28.93     12.33 o 
   7   4  14        1.67      -18.04     12.03 o 
   8   4  14        2.38        6.36      6.33 o 
   9   4  14        6.67       10.48      9.59 o 
   0   5  14        0.11       -2.22      4.81 o 
   1   5  14        0.33       21.41     11.56 o 
   2   5  14      495.57      623.23     60.01 o 
   3   5  14       16.19       36.30     13.77 o 
   4   5  14       40.65       65.59     18.96 o 
   5   5  14       14.66        9.85      8.04 o 
   6   5  14        1.70       -1.26      7.60 o 
   7   5  14        4.94        4.08     12.56 o 
   8   5  14       10.66        3.05      5.45 o 
   9   5  14       56.33       64.88     22.22 o 
  -1   6  14        4.39       18.45     10.78 o 
   0   6  14        1.94       -0.91      3.43 o 
   1   6  14       35.51       58.31     18.04 o 
   2   6  14       15.29       11.01      7.23 o 
   3   6  14       61.48       54.75     17.85 o 
   4   6  14       21.75       23.95     13.16 o 
   5   6  14        6.55       18.31     11.68 o 
   6   6  14        4.79        0.31      3.98 o 
   7   6  14        4.20       11.22      7.50 o 
   8   6  14       22.27       41.88     18.99 o 
   9   6  14       89.09       92.41     27.51 o 
  -1   7  14       19.74       27.40     13.05 o 
   0   7  14       25.98       45.45     16.26 o 
   1   7  14        9.40       25.02     12.24 o 
   2   7  14        0.65       -7.09      6.99 o 
   3   7  14        1.10       -1.46      4.74 o 
   4   7  14        3.21       -4.27      9.96 o 
   5   7  14       22.60       34.87     10.20 o 
   6   7  14      182.21      193.04     24.67 o 
   7   7  14        1.95       22.76     13.34 o 
   8   7  14       38.24       23.16     13.90 o 
  -1   8  14       67.27       99.93     24.37 o 
   0   8  14        7.13       -0.59      3.48 o 
   1   8  14       13.05       -8.14     10.20 o 
   2   8  14        2.06        4.64      4.28 o 
   3   8  14       79.41       98.71     24.94 o 
   4   8  14        4.20       17.39      7.69 o 
   5   8  14       49.01       35.41     12.18 o 
   6   8  14       50.28       73.86     20.72 o 
   7   8  14       16.59       22.55     11.38 o 
   8   8  14       22.41       33.66     19.22 o 
   0   9  14       82.83       90.37     24.08 o 
   1   9  14        2.09        8.38      7.81 o 
   2   9  14        0.48        0.68      4.21 o 
   3   9  14       39.01       20.76     11.68 o 
   4   9  14      135.83      143.60     20.52 o 
   5   9  14      112.45      108.40     27.47 o 
   6   9  14        0.00       -6.38      7.46 o 
   7   9  14        3.10        2.24      5.45 o 
   1  10  14        6.14       -2.52      5.60 o 
   2  10  14        0.72       -6.52      7.27 o 
   3  10  14       16.15       16.75      7.08 o 
   4  10  14       67.24       86.77     22.72 o 
   5  10  14       86.05       70.11     21.35 o 
   6  10  14       25.54       38.64     15.72 o 
   5   1  15       36.88       61.27     20.08 o 
   4   2  15       14.52       19.72     13.12 o 
   5   2  15        7.33       23.23     14.76 o 
   6   2  15       29.70       29.69      9.04 o 
   7   2  15        0.42      -15.50     10.56 o 
   3   3  15       44.98       71.23     21.99 o 
   4   3  15       15.68       14.79     11.73 o 
   5   3  15       64.03       74.18     20.65 o 
   6   3  15      128.38      135.03     30.07 o 
   7   3  15       42.18       44.03     17.30 o 
   3   4  15       20.19       28.24     13.57 o 
   4   4  15       21.13       26.55     11.70 o 
   5   4  15       39.12       57.47     19.07 o 
   6   4  15        4.30       23.12     12.92 o 
   7   4  15       27.63       38.23     15.52 o 
   3   5  15       80.98      106.34     25.70 o 
   4   5  15      118.77      171.42     33.73 o 
   5   5  15       43.37       44.45     17.54 o 
   6   5  15        0.34       23.37     12.73 o 
   7   5  15        5.53        5.56      5.18 o 
   3   6  15        0.00        1.12      3.76 o 
   4   6  15        7.90       13.30     10.00 o 
   5   6  15        2.35       -6.57      7.45 o 
   6   6  15        0.86       13.70     10.06 o 
   3   7  15        4.77       38.79     16.10 o 
   4   7  15        2.77       29.21     13.92 o 
   5   7  15        1.88       18.42     11.29 o 
                                                 
